# Supplementary material for: Cerebral blood flow autoregulation assessment by correlation analysis between mean arterial blood pressure and transcranial doppler sonography or near infrared spectroscopy is different: A pilot study
Source: PLoS One. 2023 Jun 22;18(6):e0287578. doi: 10.1371/journal.pone.0287578 (PMC10286962; doi:10.1371/journal.pone.0287578)
Supplement: S1 Table — (XLSX) [file pone.0287578.s001.xlsx]

## Sheet: Tabelle1
Subject	Age	Height (cm)	Weight (kg)	BMI
0L1	22	178	72	22.7244
0L2	29	183	87	25.9787
0L3	24	180	90	27.7778
0L4	25	187	85	24.3072
0L5	22	186	90	26.0146
