# Supplementary material for: Cerebral blood flow autoregulation assessment by correlation analysis between mean arterial blood pressure and transcranial doppler sonography or near infrared spectroscopy is different: A pilot study
Source: PLoS One. 2023 Jun 22;18(6):e0287578. doi: 10.1371/journal.pone.0287578 (PMC10286962; doi:10.1371/journal.pone.0287578)
Supplement: S2 Table — (XLSX) [file pone.0287578.s002.xlsx]

## Sheet: 0L1LBNP
DATE_RRI	TIME_RRI	RRI(ms)	HR(bpm)	FPS(mmHg)	FPD(mmHg)	FPM(mmHg)	PSV(cm/s)	EDV(cm/s)	MNV(cm/s)	PI	IR	ave_CO	ave_SV	ave_SpO2	ave_LBP		ave_TOI1	ave_TOI2	MARKER
05/15/2019	10:10:22.644	674	89.021	159.973	81.3599	104.121	94.0059	45.7725	63.3175	0.761771	0.513089	6.777	85.252	98	-1.413		74.775	87.916	start BL
05/15/2019	10:10:23.318	654	91.743	162.415	81.2378	106.374	97.7387	45.1821	64.4111	0.815956	0.537726	7.142	84.03	98	-1.415		74.85	87.836	start BL
05/15/2019	10:10:23.972	646	92.879	161.438	82.5806	105.245	92.5411	45.8765	63.5287	0.734544	0.504258	7.167	84.276	98	-1.421		74.829	87.91	start BL
05/15/2019	10:10:24.618	662	90.634	162.537	83.0688	106.627	95.9774	47.9543	64.2507	0.747433	0.500359	7.158	84.247	98	-1.414		74.797	87.912	start BL
05/15/2019	10:10:25.280	672	89.286	163.879	83.6792	106.162	97.5001	47.1195	65.8463	0.765125	0.516724	7.163	84.247	98	-1.425		74.914	87.913	start BL
05/15/2019	10:10:25.952	664	90.361	165.466	84.1675	108.508	98.7619	46.322	65.0884	0.805672	0.530973	7.17	84.256	98	-1.431		75.101	87.909	start BL
05/15/2019	10:10:26.616	712	84.27	164.795	84.8389	106.6	96.1273	45.8167	65.3525	0.769835	0.523375	7.161	84.246	98	-1.412		74.902	87.797	start BL
05/15/2019	10:10:27.328	740	81.081	164.307	81.8481	104.47	96.2734	47.4139	65.7135	0.743523	0.507508	4.764	55.903	98	-1.42		74.737	87.812	start BL
05/15/2019	10:10:28.068	748	80.214	162.354	81.2378	102.704	97.2683	43.302	61.8667	0.872301	0.554819	4.65	51.071	98	-1.415		74.936	87.717	start BL
05/15/2019	10:10:28.816	750	80	158.325	79.7119	99.423	91.164	40.8312	61.515	0.81822	0.552113	5.544	59.777	98	-1.422		74.701	87.638	start BL
05/15/2019	10:10:29.566	728	82.418	155.396	77.8198	98.878	91.0212	40.6138	57.7571	0.872747	0.553798	6.269	69.144	98	-1.423		74.569	87.726	start BL
05/15/2019	10:10:30.294	718	83.565	155.334	77.5146	97.82	94.8006	42.3728	58.9439	0.889452	0.553032	6.479	72.251	98	-1.417		74.363	87.658	start BL
05/15/2019	10:10:31.012	708	84.746	154.114	75.1343	97.458	95.7459	40.3384	60.9781	0.908645	0.578693	6.29	71.37	98	-1.418		74.27	87.653	start BL
05/15/2019	10:10:31.720	724	82.873	152.954	75.5005	97.644	95.9542	41.7421	62.1945	0.871652	0.564978	6.222	74.946	98	-1.422		74.348	87.656	start BL
05/15/2019	10:10:32.444	714	84.034	152.405	74.585	95.737	96.5712	40.3137	60.6982	0.926838	0.582549	6.38	79.376	98	-1.422		74.264	87.655	start BL
05/15/2019	10:10:33.158	694	86.455	152.771	74.8901	97.171	101.185	40.6656	62.1372	0.973969	0.598108	6.518	81.359	98	-1.423		74.548	87.661	start BL
05/15/2019	10:10:33.852	690	86.957	153.687	75.6836	97.576	97.2256	45.5746	63.6315	0.81172	0.531249	6.651	83.178	98	-1.428		74.436	87.665	start BL
05/15/2019	10:10:34.542	718	83.565	153.809	76.7822	98.737	100.16	43.6607	64.1456	0.880794	0.564089	6.914	83.536	98	-1.407		74.671	87.662	start BL
05/15/2019	10:10:35.260	712	84.27	155.945	77.0264	99.759	99.5889	44.0045	65.2352	0.852062	0.558139	7.203	85.946	98	-1.42		74.693	87.652	start BL
05/15/2019	10:10:35.972	720	83.333	155.212	76.6602	99.574	97.3969	45.1446	66.7238	0.783114	0.536488	7.594	90.656	98	-1.417		74.765	87.674	start BL
05/15/2019	10:10:36.692	704	85.227	154.48	76.4771	98.873	96.5003	43.7876	65.0847	0.809909	0.546244	7.417	88.615	98	-1.422		74.928	87.727	start BL
05/15/2019	10:10:37.396	718	83.565	155.945	78.0029	98.072	105.261	45.4554	64.9559	0.920709	0.568164	7.657	91.614	98	-1.422		74.75	87.681	start BL
05/15/2019	10:10:38.114	730	82.192	155.151	76.355	99.591	102.615	47.5289	66.7874	0.824805	0.536825	7.645	88.536	98	-1.411		74.827	87.656	start BL
05/15/2019	10:10:38.844	724	82.873	155.334	75.9277	97.916	103.386	45.2509	67.4347	0.862098	0.562312	7.562	87.509	98	-1.423		74.93	87.662	start BL
05/15/2019	10:10:39.568	694	86.455	154.724	75.8667	99.887	103.838	42.1635	63.4035	0.972728	0.593949	7.531	89.356	98	-1.42		74.933	87.666	start BL
05/15/2019	10:10:40.262	678	88.496	153.442	77.2095	99.085	98.3342	47.8512	65.45	0.771322	0.513382	7.61	91.064	98	-1.422		74.853	87.656	start BL
05/15/2019	10:10:40.940	654	91.743	155.945	79.3457	102.735	100.487	45.0567	65.8217	0.842128	0.551617	7.115	85.717	98	-1.435		74.845	87.664	start BL
05/15/2019	10:10:41.594	670	89.552	157.166	81.0547	104.871	97.3254	51.2104	66.2796	0.695764	0.473823	7.233	85.119	98	-1.408		74.563	87.67	start BL
05/15/2019	10:10:42.264	686	87.464	162.231	83.0078	105.86	99.8267	49.0731	68.3012	0.743086	0.508418	7.182	85.753	98	-1.416		74.833	87.679	start BL
05/15/2019	10:10:42.950	746	80.429	162.964	83.8623	105.798	98.7763	48.2381	68.8921	0.733585	0.511643	7.309	88.43	98	-1.415		74.776	87.653	start BL
05/15/2019	10:10:43.696	796	75.377	162.964	83.4961	104.848	102.425	45.4623	65.9159	0.864173	0.556141	7.36	89.643	98	-1.423		74.668	87.59	start BL
05/15/2019	10:10:44.492	770	77.922	160.461	82.0923	103.186	96.7678	45.2715	64.1094	0.803257	0.532164	7.532	87.265	98	-1.421		74.745	87.647	start BL
05/15/2019	10:10:45.262	762	78.74	159.973	82.8857	102.716	97.5307	43.7289	62.7407	0.857526	0.551639	7.588	85.243	98	-1.429		74.857	87.658	start BL
05/15/2019	10:10:46.024	782	76.726	158.752	79.4067	99.742	102.641	44.1272	63.7956	0.917213	0.570084	7.803	85.257	98	-1.411		74.697	87.67	start BL
05/15/2019	10:10:46.806	788	76.142	157.471	78.4302	98.245	93.8031	42.9026	62.8089	0.810403	0.542631	7.423	83.85	98	-1.42		74.683	87.66	start BL
05/15/2019	10:10:47.594	754	79.576	154.175	76.1108	97.177	92.2421	41.6226	59.8997	0.845071	0.548768	6.92	83.101	98	-1.424		74.558	87.636	start BL
05/15/2019	10:10:48.348	706	84.986	151.733	75.5005	97.245	93.4356	40.2817	59.8269	0.888462	0.568883	6.327	82.361	98	-1.426		74.391	87.568	start BL
05/15/2019	10:10:49.054	710	84.507	152.527	76.9653	97.475	95.9694	41.2416	59.7228	0.916364	0.570263	6.367	83.294	98	-1.428		74.127	87.603	start BL
05/15/2019	10:10:49.764	704	85.227	154.785	75.4395	97.396	97.5962	42.0723	62.1235	0.893767	0.568914	6.43	82.18	98	-1.411		74.332	87.478	start BL
05/15/2019	10:10:50.468	682	87.977	153.87	76.1108	99.82	102.145	43.8799	64.2959	0.906203	0.570416	6.42	82.695	98	-1.416		74.403	87.469	start BL
05/15/2019	10:10:51.150	692	86.705	155.457	77.2095	100.211	96.2362	44.2768	63.613	0.816805	0.539916	6.523	85.67	98	-1.419		74.446	87.445	start BL
05/15/2019	10:10:51.842	688	87.209	156.311	78.3691	101.786	95.0033	44.2384	64.8887	0.782338	0.534349	6.45	84.701	98	-1.427		74.302	87.542	start BL
05/15/2019	10:10:52.530	680	88.235	158.691	78.9185	104.29	98.4842	46.7873	64.8825	0.796777	0.524926	6.764	85.036	98	-1.432		74.305	87.5	start BL
05/15/2019	10:10:53.210	700	85.714	161.072	81.7261	103.741	96.9241	48.465	65.8899	0.735456	0.49997	7.471	88.466	98	-1.417		74.519	87.427	start BL
05/15/2019	10:10:53.910	758	79.156	161.926	80.3833	103.318	100.163	45.0668	64.0017	0.860852	0.550065	7.074	83.1	98	-1.423		74.583	87.467	start BL
05/15/2019	10:10:54.668	786	76.336	161.377	79.2236	100.594	90.0494	40.2157	63.2003	0.788503	0.553404	7.764	90.543	98	-1.418		74.438	87.419	start BL
05/15/2019	10:10:55.454	754	79.576	158.936	78.7354	99.602	94.2038	39.1403	60.4126	0.911457	0.584515	7.986	91.387	98	-1.427		74.405	87.543	start BL
05/15/2019	10:10:56.208	720	83.333	155.334	76.1108	98.924	95.0548	41.7673	61.2833	0.869527	0.560597	7.748	89.291	98	-1.426		74.494	87.475	start BL
05/15/2019	10:10:56.928	718	83.565	155.09	77.9419	98.167	98.8369	43.7766	60.3535	0.912297	0.557082	7.679	87.746	98	-1.425		74.386	87.427	start BL
05/15/2019	10:10:57.646	728	82.418	154.114	76.4771	97.84	101.569	42.3714	63.4747	0.932616	0.582831	7.522	85.858	98	-1.412		74.434	87.474	start BL
05/15/2019	10:10:58.374	696	86.207	154.297	76.2939	98.524	100.157	42.6774	64.3317	0.893489	0.573895	7.174	86.874	98	-1.426		74.551	87.456	start BL
05/15/2019	10:10:59.070	724	82.873	153.625	76.6602	98.752	95.9003	44.225	63.7131	0.811062	0.538844	6.827	87.708	98	-1.419		74.589	87.415	start BL
05/15/2019	10:10:59.794	718	83.565	153.687	75.8057	96.797	100.322	42.3599	63.6596	0.910504	0.577762	6.763	87.915	98	-1.426		74.789	87.414	start BL
05/15/2019	10:11:00.512	708	84.746	154.968	76.9653	99.59	97.7265	43.421	62.0375	0.875365	0.555689	7.027	88.25	98	-1.427		74.64	87.417	start BL
05/15/2019	10:11:01.220	738	81.301	155.823	76.9653	99.501	96.3921	44.5801	64.6876	0.800956	0.537513	6.922	83.088	98	-1.414		74.45	87.415	start BL
05/15/2019	10:11:01.958	754	79.576	157.532	77.5146	99.203	102.925	43.2367	62.6748	0.952353	0.579921	7.161	86.03	98	-1.42		74.604	87.418	start BL
05/15/2019	10:11:02.712	792	75.758	155.701	76.9043	98.537	96.4832	42.298	62.5114	0.866805	0.561602	7.368	87.99	98	-1.424		74.426	87.41	start BL
05/15/2019	10:11:03.504	764	78.534	154.175	75.6226	96.468	97.6319	39.4868	60.9289	0.954311	0.595554	7.627	90.359	98	-1.425		74.625	87.406	start BL
05/15/2019	10:11:04.268	744	80.645	152.161	75.0732	97.572	96.0979	40.1668	61.8236	0.904688	0.582022	7.236	86.887	98	-1.429		74.631	87.416	start BL
05/15/2019	10:11:05.012	718	83.565	151.184	76.0498	95.771	94.6997	42.7331	60.4007	0.860363	0.548751	7.258	86.334	98	-1.428		74.369	87.416	start BL
05/15/2019	10:11:05.730	712	84.27	151.672	74.646	97.294	97.4765	43.5081	61.7563	0.873894	0.553656	7.328	87.996	98	-1.415		74.584	87.352	start BL
05/15/2019	10:11:06.442	696	86.207	152.649	74.585	97.769	98.3609	42.8963	63.3588	0.875405	0.563889	7.304	90.813	98	-1.424		74.556	87.408	start BL
05/15/2019	10:11:07.138	694	86.455	153.137	75.2563	99.125	97.2905	44.2015	65.2953	0.813061	0.545675	7.113	91.231	98	-1.424		74.622	87.426	start BL
05/15/2019	10:11:07.832	664	90.361	154.541	77.2095	100.239	96.6668	45.4148	64.043	0.800276	0.530193	6.854	89.929	98	-1.429		74.79	87.418	start BL
05/15/2019	10:11:08.496	642	93.458	154.236	80.0171	103.17	95.6409	46.5214	65.7534	0.747026	0.513583	6.955	89.656	98	-1.431		74.834	87.423	start BL
05/15/2019	10:11:09.138	640	93.75	159.363	81.8481	106.901	100.726	49.7655	66.9799	0.760825	0.50593	6.805	84.627	98	-1.431		74.688	87.426	start BL
05/15/2019	10:11:09.778	650	92.308	161.865	83.9844	108.053	104.384	51.5184	69.8161	0.757211	0.506452	7.146	84.844	98	-1.41		74.663	87.39	start BL
05/15/2019	10:11:10.428	694	86.455	164.612	86.3037	108.882	101.792	53.8848	71.3678	0.671267	0.470637	7.469	88.962	98	-1.421		75.102	87.33	start BL
05/15/2019	10:11:11.122	706	84.986	166.077	85.3882	107.867	101.158	50.8673	70.8416	0.7099	0.497149	7.447	86.957	98	-1.415		75.136	87.358	start BL
05/15/2019	10:11:11.828	730	82.192	166.138	85.2051	108.173	98.906	51.6607	68.1844	0.692905	0.477679	7.558	87.628	98	-1.418		75.262	87.441	start BL
05/15/2019	10:11:12.558	732	81.967	164.001	83.8623	105.931	91.7989	49.185	68.0109	0.626575	0.46421	7.763	86.837	98	-1.425		75.208	87.326	start BL
05/15/2019	10:11:13.290	730	82.192	162.72	82.6416	103.681	97.7307	46.8388	64.8455	0.784819	0.520737	7.568	81.716	98	-1.431		75.173	87.357	start BL
05/15/2019	10:11:14.020	746	80.429	162.415	83.0078	102.708	99.1658	48.0985	64.1717	0.795792	0.514968	7.601	80.199	98	-1.428		74.851	87.327	start BL
05/15/2019	10:11:14.766	758	79.156	160.095	79.5898	101.67	100.094	42.8633	64.1504	0.89213	0.571768	7.449	81.904	98	-1.418		74.952	87.324	start BL
05/15/2019	10:11:15.524	748	80.214	156.799	77.7588	98.736	100.453	42.7713	64.3026	0.897035	0.574216	7.145	83.006	98	-1.419		75.024	87.312	start BL
05/15/2019	10:11:16.272	748	80.214	155.09	76.4771	96.634	91.715	40.0709	61.6554	0.837625	0.563093	6.822	81.744	98	-1.421		74.735	87.286	start BL
05/15/2019	10:11:17.020	720	83.333	153.381	75.6226	96.486	94.7903	40.188	60.6546	0.900217	0.576033	6.544	80.162	98	-1.419		74.744	87.347	start BL
05/15/2019	10:11:17.740	686	87.464	151.428	74.707	97.454	92.6257	42.7046	60.2416	0.828681	0.538955	6.333	77.907	98	-1.427		74.601	87.341	start BL
05/15/2019	10:11:18.426	674	89.021	153.687	75.5005	99.667	97.9631	42.5805	62.1934	0.89049	0.565341	6.318	77.426	98	-1.426		74.615	87.172	start BL
05/15/2019	10:11:19.100	658	91.185	156.25	79.2847	102.9	102.464	48.0187	63.7018	0.854692	0.531361	6.511	80.969	98	-1.411		74.516	87.182	start BL
05/15/2019	10:11:19.758	670	89.552	159.668	81.0547	105.864	101.451	48.528	66.1067	0.800572	0.521662	6.861	86.454	98	-1.416		74.626	87.181	start BL
05/15/2019	10:11:20.428	730	82.192	162.415	83.1909	104.914	97.2791	47.5457	68.7037	0.723883	0.511245	7.093	88.659	98	-1.427		74.826	87.214	start BL
05/15/2019	10:11:21.158	756	79.365	164.368	82.2754	105.775	101.267	47.7938	67.5294	0.791844	0.52804	7.153	89.51	98	-1.423		74.947	87.19	start BL
05/15/2019	10:11:21.914	738	81.301	164.49	83.1909	105.546	96.6765	47.9994	66.2311	0.734957	0.503505	7.467	89.689	98	-1.42		74.892	87.301	start BL
05/15/2019	10:11:22.652	738	81.301	162.354	83.0078	104.21	91.6902	45.046	63.8237	0.73083	0.508715	7.732	88.72	98	-1.424		74.794	87.293	start BL
05/15/2019	10:11:23.390	746	80.429	163.452	83.374	104.861	98.7589	46.99	64.1725	0.806714	0.524194	7.92	88.325	98	-1.42		74.754	87.168	start BL
05/15/2019	10:11:24.136	740	81.081	161.865	81.3599	102.902	92.7434	48.1305	65.8522	0.677471	0.481036	7.709	84.993	98	-1.409		74.7	87.173	start BL
05/15/2019	10:11:24.876	724	82.873	160.461	79.5288	102.047	98.0466	44.2103	63.2827	0.850728	0.549089	7.26	83.481	98	-1.423		74.867	87.22	start BL
05/15/2019	10:11:25.600	682	87.977	158.02	79.3457	101.744	96.2975	45.4937	62.8842	0.807895	0.527571	6.771	83.582	98	-1.422		74.725	87.17	start BL
05/15/2019	10:11:26.282	664	90.361	156.067	79.834	101.747	90.4182	45.652	62.4066	0.71733	0.495101	6.518	81.797	98	-1.428		74.925	87.181	start BL
05/15/2019	10:11:26.946	652	92.025	158.508	80.8716	103.516	96.5952	46.1797	64.2869	0.784226	0.521925	6.434	79.879	98	-1.422		74.599	87.159	start BL
05/15/2019	10:11:27.598	654	91.743	159.668	82.0923	105.6	100.295	49.6169	66.2549	0.7649	0.505291	6.397	78.576	98	-1.414		74.681	87.162	start BL
05/15/2019	10:11:28.252	680	88.235	163.33	83.374	107.624	103.527	51.8246	68.4377	0.755467	0.49941	6.516	80.502	98	-1.423		74.831	87.173	start BL
05/15/2019	10:11:28.932	708	84.746	165.283	84.2896	106.65	101.353	52.9766	70.4586	0.686596	0.477307	6.894	85.677	98	-1.424		74.801	87.161	start BL
05/15/2019	10:11:29.640	712	84.27	167.236	83.4961	107.864	101.992	48.094	68.8184	0.783194	0.528454	6.931	84.274	98	-1.416		74.864	87.242	start BL
05/15/2019	10:11:30.352	706	84.986	166.565	83.8013	105.956	100.071	49.0072	69.6177	0.733489	0.510275	7.356	84.805	98	-1.43		74.91	87.178	start BL
05/15/2019	10:11:31.058	726	82.645	166.87	84.2896	107.156	101.919	48.2658	68.2022	0.786675	0.526429	7.568	84.214	98	-1.408		74.602	87.163	start BL
05/15/2019	10:11:31.784	718	83.565	165.161	82.3364	104.17	100.356	46.9107	67.5816	0.79083	0.532559	7.692	82.879	98	-1.421		74.816	87.171	start BL
05/15/2019	10:11:32.502	692	86.705	163.391	81.4819	103.3	101.904	48.6007	66.84	0.797478	0.523075	7.699	83.973	98	-1.416		74.765	87.164	start BL
05/15/2019	10:11:33.194	656	91.463	160.339	79.9561	103.616	101.109	48.0599	67.2891	0.788373	0.524672	7.487	85.501	98	-1.422		74.7	87.165	start BL
05/15/2019	10:11:33.850	642	93.458	159.241	80.5664	104.153	97.9235	49.5272	67.2924	0.719194	0.494226	7.115	84.332	98	-1.426		74.642	87.181	start BL
05/15/2019	10:11:34.492	632	94.937	159.668	80.9326	103.802	100.048	51.0471	69.006	0.710096	0.489774	6.933	82.637	98	-1.418		74.47	87.167	start BL
05/15/2019	10:11:35.124	624	96.154	161.499	81.543	105.276	103.047	50.4535	70.755	0.743313	0.510382	6.731	79.291	98	-1.417		74.685	87.17	start BL
05/15/2019	10:11:35.748	638	94.044	162.231	82.0923	105.825	106.049	51.4319	70.6326	0.773259	0.515018	6.649	80.143	98	-1.42		74.726	87.183	start BL
05/15/2019	10:11:36.386	638	94.044	164.124	82.0313	106.296	109.923	53.1652	69.9835	0.811023	0.516343	6.949	83.654	98	-1.428		74.686	87.252	start BL
05/15/2019	10:11:37.024	656	91.463	164.185	82.8247	106.641	104.269	52.5579	71.1218	0.727082	0.495941	7.152	84.225	98	-1.42		74.78	87.251	start BL
05/15/2019	10:11:37.680	646	92.879	166.077	83.4961	108.284	104.416	50.4375	72.5211	0.744312	0.516955	7.365	83.199	98	-1.425		74.772	87.39	start BL
05/15/2019	10:11:38.326	650	92.308	166.016	84.5947	108.976	104.285	51.3903	72.3604	0.730986	0.507212	7.643	82.482	98	-1.417		74.926	87.432	start BL
05/15/2019	10:11:38.976	680	88.235	166.748	84.1064	106.198	102.506	49.5129	72.365	0.732308	0.516978	7.809	82.244	98	-1.42		74.932	87.334	start BL
05/15/2019	10:11:39.656	676	88.757	167.969	82.0923	106.352	100.616	48.6606	70.643	0.735457	0.516371	7.929	82.88	98	-1.421		75.05	87.427	start BL
05/15/2019	10:11:40.332	678	88.496	165.466	82.0923	104.774	109.043	48.1909	68.733	0.885339	0.558056	7.777	81.844	98	-1.421		74.89	87.405	start BL
05/15/2019	10:11:41.010	662	90.634	163.208	80.5664	103.203	92.7624	45.3483	66.5081	0.712908	0.511135	7.733	82.198	98	-1.428		74.792	87.413	start BL
05/15/2019	10:11:41.672	636	94.34	163.574	80.9937	104.667	98.2044	46.6636	65.1029	0.791683	0.524832	7.748	84.101	98	-1.425		74.683	87.413	start BL
05/15/2019	10:11:42.308	660	90.909	161.804	79.5898	102.963	101.715	50.9862	66.7344	0.760158	0.498735	7.652	82.591	98	-1.411		74.791	87.404	start BL
05/15/2019	10:11:42.968	672	89.286	161.682	79.6509	103.776	97.719	49.2393	68.234	0.710492	0.496113	7.466	80.662	98	-1.421		74.847	87.414	start BL
05/15/2019	10:11:43.640	670	89.552	160.706	79.7119	101.042	102.197	47.6041	65.7104	0.830819	0.534195	7.364	82.619	98	-1.42		74.716	87.414	start BL
05/15/2019	10:11:44.310	648	92.593	159.973	78.3081	101.24	104.299	44.9977	65.6842	0.902826	0.568571	7.494	84.536	98	-1.423		74.826	87.412	start BL
05/15/2019	10:11:44.958	662	90.634	160.4	80.0171	103.629	100.332	47.7803	67.2309	0.781662	0.523779	7.373	83.437	98	-1.43		74.717	87.424	start BL
05/15/2019	10:11:45.620	664	90.361	161.743	79.9561	102.628	103.44	49.3275	68.4224	0.790865	0.523131	7.49	83.571	98	-1.412		74.634	87.41	start BL
05/15/2019	10:11:46.284	682	87.977	161.133	78.7964	101.842	101.319	47.3867	67.3364	0.800933	0.532301	7.573	81.339	98	-1.422		74.612	87.421	start BL
05/15/2019	10:11:46.966	682	87.977	160.645	78.186	99.648	105.038	47.8612	67.3162	0.849381	0.544346	7.766	84.619	98	-1.42		74.752	87.408	start BL
05/15/2019	10:11:47.648	678	88.496	157.959	77.5757	99.953	101.759	43.3119	65.992	0.885664	0.574366	7.844	87.393	98	-1.423		74.771	87.413	start BL
05/15/2019	10:11:48.326	634	94.637	157.104	76.9653	99.613	99.6482	44.227	64.5212	0.85896	0.556168	7.741	86.473	98	-1.429		74.613	87.441	start BL
05/15/2019	10:11:48.960	626	95.847	156.189	78.6133	100.807	95.8802	46.715	66.4516	0.739864	0.512777	7.802	85.607	98	-1.424		74.624	87.49	start BL
05/15/2019	10:11:49.586	640	93.75	157.104	78.3691	101.241	104.151	48.5049	68.0224	0.818054	0.534283	7.671	83.768	98	-1.409		74.627	87.417	start BL
05/15/2019	10:11:50.226	658	91.185	159.79	79.5288	102.365	107.76	49.7158	68.4612	0.847844	0.538644	7.799	86.146	98	-1.423		74.845	87.405	start BL
05/15/2019	10:11:50.884	648	92.593	160.889	79.0405	103.553	102.994	49.35	68.4952	0.783175	0.520845	7.764	87.353	98	-1.423		74.79	87.502	start BL
05/15/2019	10:11:51.532	634	94.637	160.889	80.2002	103.677	104.45	50.5154	68.1748	0.791128	0.516369	7.799	88.905	98	-1.423		74.866	87.49	start BL
05/15/2019	10:11:52.166	636	94.34	161.682	81.7261	104.824	95.6618	48.5656	66.98	0.703138	0.49232	7.837	89.182	98	-1.423		74.842	87.487	start BL
05/15/2019	10:11:52.802	630	95.238	164.001	82.7026	106.914	98.2311	50.7103	68.4182	0.694563	0.483765	7.947	87.096	98	-1.429		74.658	87.537	start BL
05/15/2019	10:11:53.432	682	87.977	166.199	83.5571	106.385	97.2225	49.5102	69.4528	0.686974	0.490754	8.108	85.112	98	-1.415		74.587	87.492	start BL
05/15/2019	10:11:54.114	708	84.746	168.213	82.4585	105.2	100.338	46.3384	67.3599	0.801661	0.538178	8.049	84.878	98	-1.421		74.772	87.52	start BL
05/15/2019	10:11:54.822	692	86.705	165.649	81.604	104.473	98.9669	44.453	66.4671	0.820163	0.55083	7.908	85.563	98	-1.425		74.799	87.668	start BL
05/15/2019	10:11:55.514	682	87.977	162.659	80.8716	102.928	102.225	45.4035	65.5554	0.866772	0.555848	8.007	86.458	98	-1.424		74.844	87.581	start BL
05/15/2019	10:11:56.196	672	89.286	161.743	79.7729	102.162	94.975	43.7983	63.4883	0.806082	0.538844	8.091	86.431	98	-1.428		75.003	87.657	start BL
05/15/2019	10:11:56.868	654	91.743	162.231	79.2236	102.793	96.2044	44.4867	64.0609	0.807321	0.537581	7.687	81.46	98	-1.43		74.865	87.643	start BL
05/15/2019	10:11:57.522	658	91.185	160.828	80.5054	101.56	97.8516	45.2355	64.7696	0.812358	0.537713	7.601	79.907	98	-1.41		74.818	87.597	start BL
05/15/2019	10:11:58.180	656	91.463	159.912	78.3081	101.759	100.93	45.566	66.6796	0.830302	0.548539	7.213	80.587	98	-1.421		74.919	87.538	start BL
05/15/2019	10:11:58.836	672	89.286	159.18	78.064	99.908	94.693	47.8199	64.9357	0.721839	0.495	7.477	88.057	98	-1.422		74.956	87.55	start BL
05/15/2019	10:11:59.508	676	88.757	159.119	77.3926	100.183	97.2285	43.2154	64.7303	0.834433	0.555528	7.286	84.894	98	-1.42		74.92	87.592	start BL
05/15/2019	10:12:00.184	658	91.185	158.691	76.5991	100.012	98.6348	43.7239	65.0781	0.843771	0.55671	7.288	83.492	98	-1.415		75.013	87.672	start BL
05/15/2019	10:12:00.842	652	92.025	159.485	79.0405	101.468	103.835	44.9522	64.4591	0.913487	0.567079	7.307	82.487	98	-1.424		74.638	87.672	start BL
05/15/2019	10:12:01.494	628	95.541	159.546	78.9795	102.515	100.453	45.743	65.5511	0.834616	0.544633	7.556	82.797	98	-1.419		74.775	87.613	start BL
05/15/2019	10:12:02.122	618	97.087	158.752	79.4678	102.446	98.9476	46.2503	67.2142	0.78402	0.532578	7.576	82.561	98	-1.428		74.789	87.595	start BL
05/15/2019	10:12:02.740	628	95.541	158.997	79.5898	103.88	99.2742	50.3978	68.4238	0.714318	0.492337	7.717	84.191	98	-1.421		74.923	87.646	start BL
05/15/2019	10:12:03.368	628	95.541	161.804	82.3975	106.021	99.6868	50.1936	67.9227	0.728669	0.496487	7.769	86.396	98	-1.425		74.789	87.672	start BL
05/15/2019	10:12:03.996	648	92.593	165.527	84.8389	109.343	102.355	53.667	70.08	0.694751	0.475678	7.768	87.764	98	-1.434		74.863	87.639	start BL
05/15/2019	10:12:04.644	648	92.593	168.945	85.2051	109.905	109.516	54.5045	71.5141	0.769242	0.502315	7.896	88.011	98	-1.41		74.974	87.651	start BL
05/15/2019	10:12:05.292	656	91.463	169.861	86.4258	110.791	98.7493	51.4785	71.9505	0.65699	0.478694	8.103	88.038	98	-1.427		74.954	87.683	start BL
05/15/2019	10:12:05.948	680	88.235	169.373	86.4258	109.595	104.392	50.3277	71.3702	0.757521	0.517898	8.225	87.799	98	-1.42		74.942	87.667	start BL
05/15/2019	10:12:06.628	690	86.957	168.762	84.5947	107.989	98.8494	47.956	68.4228	0.743808	0.514858	8.246	85.493	98	-1.422		75.062	87.646	start BL
05/15/2019	10:12:07.318	660	90.909	168.945	83.6792	108.209	99.2667	49.8388	67.0194	0.737516	0.49793	8.029	83.483	98	-1.429		74.817	87.66	start BL
05/15/2019	10:12:07.978	666	90.09	167.297	83.6792	107.027	105.719	47.3872	68.3311	0.853671	0.551765	7.927	83.176	98	-1.41		74.978	87.613	start BL
05/15/2019	10:12:08.644	680	88.235	166.931	81.9092	106.243	104.441	48.1069	69.4408	0.811251	0.539386	7.553	80.275	98	-1.423		74.835	87.648	start BL
05/15/2019	10:12:09.324	686	87.464	165.527	80.6885	103.238	101.178	47.2896	68.7405	0.783937	0.532609	7.585	81.97	98	-1.426		74.987	87.681	start BL
05/15/2019	10:12:10.010	662	90.634	164.307	78.7964	102.371	105.05	46.6642	66.8429	0.873481	0.555792	7.537	82.196	98	-1.42		75.027	87.668	start BL
05/15/2019	10:12:10.672	652	92.025	162.842	79.1016	103.252	100.696	46.9552	65.9612	0.814732	0.533693	7.263	81.977	98	-1.427		74.785	87.666	start BL
05/15/2019	10:12:11.324	646	92.879	163.086	79.2236	103.116	100.764	48.025	66.4906	0.79318	0.523392	7.193	83.115	98	-1.422		74.746	87.671	start BL
05/15/2019	10:12:11.970	646	92.879	161.926	78.8574	102.715	101.129	50.4105	69.2283	0.732622	0.501521	7.33	81.704	98	-1.41		75.003	87.633	start BL
05/15/2019	10:12:12.616	660	90.909	161.499	77.6978	100.393	101.813	48.8979	70.2565	0.753163	0.519726	7.249	80.181	98	-1.426		75.149	87.668	start BL
05/15/2019	10:12:13.276	670	89.552	160.95	76.5381	99.422	103.149	46.2639	70.1243	0.811205	0.551485	7.302	82.229	98	-1.42		75.051	87.644	start BL
05/15/2019	10:12:13.946	662	90.634	158.997	76.2329	100.939	106.514	47.8239	67.7291	0.866548	0.55101	7.522	85.726	98	-1.422		74.993	87.654	start BL
05/15/2019	10:12:14.608	672	89.286	160.4	77.0874	100.203	116.744	49.2529	70.3328	0.959596	0.578112	7.596	85.042	98	-1.425		74.993	87.672	start BL
05/15/2019	10:12:15.280	676	88.757	161.499	77.2095	99.793	112.113	52.0762	74.4137	0.806794	0.535501	7.773	84.853	98	-1.417		75.25	87.661	start BL
05/15/2019	10:12:15.956	662	90.634	158.386	75.8057	98.824	108.842	51.4121	74.7048	0.768753	0.527643	8.098	86.776	98	-1.413		74.926	87.633	start BL
05/15/2019	10:12:16.618	640	93.75	154.724	75.0732	98.514	104.202	52.2468	74.214	0.700077	0.498602	8.322	89.723	98	-1.43		74.856	87.664	start BL
05/15/2019	10:12:17.258	626	95.847	152.954	76.2939	96.824	109.234	51.9522	72.466	0.790467	0.524396	8.27	90.224	98	-1.424		74.827	87.646	start BL
05/15/2019	10:12:17.884	636	94.34	154.602	75.9277	98.438	111.911	52.8632	72.5165	0.814262	0.52763	8.2	91.54	98	-1.413		74.875	87.784	start BL
05/15/2019	10:12:18.520	670	89.552	156.067	75.5005	97.769	115.327	54.5053	74.7968	0.813158	0.527384	8.164	90.635	98	-1.409		74.756	87.777	start BL
05/15/2019	10:12:19.190	638	94.044	156.738	74.2798	98.972	111.892	50.8872	71.8896	0.848587	0.545211	8.043	89.776	98	-1.411		74.89	87.677	start BL
05/15/2019	10:12:19.828	648	92.593	155.212	76.1108	97.59	111.216	51.7965	72.7558	0.816705	0.534274	8.034	90.397	98	-1.431		74.62	87.92	start BL
05/15/2019	10:12:20.476	640	93.75	157.288	77.3926	100.893	111.485	49.5787	71.5524	0.865188	0.555288	8.046	89.462	98	-1.43		74.653	87.908	start BL
05/15/2019	10:12:21.116	648	92.593	158.569	77.8198	100.976	112.816	52.2029	73.9779	0.819345	0.537275	8.288	90.087	98	-1.41		74.885	87.875	start BL
05/15/2019	10:12:21.764	660	90.909	160.156	78.186	101.51	109.548	54.2959	73.4897	0.751834	0.504364	8.442	89.297	98	-1.422		74.693	87.959	start BL
05/15/2019	10:12:22.424	638	94.044	159.973	77.6978	100.834	106.237	50.3808	74.1794	0.752989	0.52577	8.335	87.642	98	-1.421		74.746	87.909	start BL
05/15/2019	10:12:23.062	636	94.34	157.532	78.5522	101.604	111.056	48.9756	70.2425	0.883808	0.559003	8.074	87.681	98	-1.435		74.948	87.897	start BL
05/15/2019	10:12:23.698	628	95.541	158.508	80.2002	101.872	103.601	49.2593	68.6514	0.791563	0.52453	8.206	89.444	98	-1.433		74.776	88.021	start BL
05/15/2019	10:12:24.326	656	91.463	159.607	79.2236	102.78	102.823	48.6298	69.152	0.783687	0.527055	8.234	88.405	98	-1.407		74.96	87.88	start BL
05/15/2019	10:12:24.982	690	86.957	161.072	78.3081	101.38	101.769	46.6081	67.2372	0.820397	0.542022	8.105	86.821	98	-1.422		75.003	87.85	start BL
05/15/2019	10:12:25.672	698	85.96	161.804	78.3691	100.916	103.105	46.3311	68.0811	0.833921	0.550643	8.039	86.097	98	-1.428		75.088	87.967	start BL
05/15/2019	10:12:26.370	696	86.207	160.522	77.4536	101.079	101.477	47.8667	67.1094	0.79885	0.5283	8.218	89.313	98	-1.423		74.944	88.015	start BL
05/15/2019	10:12:27.066	686	87.464	161.499	77.6978	101.551	105.812	45.142	66.0257	0.918889	0.573376	8.305	89.79	98	-1.429		74.742	88.038	start BL
05/15/2019	10:12:27.752	688	87.209	160.217	77.8198	101.109	104.522	46.4624	66.4028	0.874359	0.555478	8.008	85.129	98	-1.421		74.744	88.072	start BL
05/15/2019	10:12:28.440	704	85.227	160.095	75.8667	101.711	101.441	45.3642	65.6195	0.854576	0.552802	7.936	83.286	98	-1.422		75.064	87.983	start BL
05/15/2019	10:12:29.144	672	89.286	160.706	76.2329	99.338	98.7195	44.3413	65.9034	0.82512	0.550836	7.634	82.608	98	-1.42		75.162	87.829	start BL
05/15/2019	10:12:29.816	660	90.909	157.288	77.3315	99.755	101.596	46.7252	64.4159	0.851812	0.540086	7.755	89.179	98	-1.428		75.043	87.904	start BL
05/15/2019	10:12:30.476	648	92.593	158.447	77.2705	100.649	107.079	49.2861	67.7126	0.853507	0.539723	7.674	89.576	98	-1.42		75.101	87.918	start BL
05/15/2019	10:12:31.124	646	92.879	159.668	78.064	101.989	106.03	48.2385	69.9095	0.826659	0.545048	7.593	87.786	98	-1.431		75.041	87.902	start BL
05/15/2019	10:12:31.770	658	91.185	160.095	78.6133	100.415	101.083	48.7465	69.2461	0.75581	0.51776	7.86	90.407	98	-1.43		75.12	87.915	start BL
05/15/2019	10:12:32.428	662	90.634	160.034	77.5146	100.774	102.298	48.3512	68.9526	0.782377	0.52735	7.559	86.517	98	-1.418		74.952	87.893	start BL
05/15/2019	10:12:33.090	648	92.593	158.875	77.6978	101.068	103.577	46.2559	67.6836	0.846902	0.553417	7.578	89.219	98	-1.417		74.794	87.945	start BL
05/15/2019	10:12:33.738	680	88.235	160.095	78.6743	102.108	105.44	47.1089	69.1812	0.84316	0.553215	7.834	90.148	98	-1.422		74.984	87.958	start BL
05/15/2019	10:12:34.418	658	91.185	161.621	78.0029	101.786	104.803	46.7891	66.6234	0.870777	0.553553	7.757	85.464	98	-1.419		75.082	87.905	start BL
05/15/2019	10:12:35.076	674	89.021	160.461	78.9185	101.543	103.235	47.6165	68.37	0.813496	0.538757	7.832	85.037	98	-1.415		75.105	87.954	start BL
05/15/2019	10:12:35.750	658	91.185	159.912	77.6978	100.956	100.226	45.737	68.4775	0.795716	0.54366	8.126	87.597	98	-1.428		75.328	87.941	start BL
05/15/2019	10:12:36.408	654	91.743	158.752	78.3081	101.498	103.611	49.9164	66.9167	0.802406	0.518231	7.911	85.928	98	-1.436		75.294	87.927	start BL
05/15/2019	10:12:37.062	666	90.09	159.119	78.4302	101.415	101.217	47.807	68.0131	0.785292	0.527679	7.994	88.359	98	-1.408		75.301	87.885	start BL
05/15/2019	10:12:37.728	648	92.593	159.363	77.2705	101.114	104.136	48.1722	67.7099	0.826517	0.537409	7.88	85.849	98	-1.433		75.194	87.96	start BL
05/15/2019	10:12:38.376	674	89.021	158.081	78.7354	101.374	96.887	49.6866	68.7951	0.686101	0.487169	7.549	83.659	98	-1.424		75.277	87.906	start BL
05/15/2019	10:12:39.050	662	90.634	158.997	76.4771	99.761	102.184	48.8182	66.5649	0.801707	0.522251	8.057	89.421	98	-1.432		75.291	87.943	start BL
05/15/2019	10:12:39.712	642	93.458	157.593	78.0029	101.534	104.599	49.7569	67.773	0.809208	0.52431	7.869	88.056	98	-1.425		75.386	87.87	start BL
05/15/2019	10:12:40.354	648	92.593	158.081	78.4912	101.605	103.487	50.3375	67.712	0.784936	0.513586	7.746	85.991	98	-1.406		75.301	87.802	start BL
05/15/2019	10:12:41.002	660	90.909	158.936	77.8809	101.227	104.089	46.3244	68.2602	0.846241	0.554954	7.767	84.591	98	-1.401		75.117	87.83	start BL
05/15/2019	10:12:41.662	662	90.634	158.63	78.125	101.426	102.7	49.4837	69.6857	0.763663	0.518173	7.643	84.078	98	-1.417		75.16	87.828	start BL
05/15/2019	10:12:42.324	640	93.75	157.959	77.2095	100.422	107.703	49.3064	69.1553	0.844426	0.5422	8.104	88.422	98	-1.427		75.13	87.949	start BL
05/15/2019	10:12:42.964	636	94.34	157.41	78.3081	100.939	107.009	50.4579	68.4885	0.825707	0.528472	7.824	86.431	98	-1.425		75.208	87.82	start BL
05/15/2019	10:12:43.600	642	93.458	158.203	78.3691	101.848	102.263	48.7067	67.278	0.796043	0.523711	7.974	88.623	98	-1.428		75.003	87.93	start BL
05/15/2019	10:12:44.242	654	91.743	159.668	79.2236	102.752	102.802	48.9222	69.4322	0.776005	0.524112	8.111	88.383	98	-1.408		75.256	87.911	start BL
05/15/2019	10:12:44.896	670	89.552	161.926	79.5288	103.285	103.376	48.8439	70.0064	0.778957	0.527512	8.042	86.432	98	-1.42		75.035	87.909	start BL
05/15/2019	10:12:45.566	666	90.09	162.048	79.895	102.675	106.493	49.0265	69.4374	0.8276	0.539627	8.004	87.347	98	-1.416		75.107	87.894	start BL
05/15/2019	10:12:46.232	664	90.361	161.255	78.9185	102.297	109.282	50.6903	70.994	0.825306	0.536151	7.998	88.504	98	-1.421		75.244	87.9	start BL
05/15/2019	10:12:46.896	654	91.743	162.415	78.9185	103.098	104.087	49.9759	68.1144	0.794415	0.519864	7.966	86.285	98	-1.425		75.348	87.879	start BL
05/15/2019	10:12:47.550	662	90.634	160.767	81.2988	104.053	101.224	50.7859	69.6722	0.723934	0.498282	7.902	84.284	98	-1.413		75.344	87.926	start BL
05/15/2019	10:12:48.212	676	88.757	162.292	79.6509	101.385	102.123	47.8259	70.294	0.772434	0.531685	7.866	83.444	98	-1.416		75.2	87.914	start BL
05/15/2019	10:12:48.888	678	88.496	160.278	78.7354	101.36	105.571	49.824	69.251	0.805003	0.528053	7.904	85.618	98	-1.416		75.248	87.91	start BL
05/15/2019	10:12:49.566	652	92.025	158.386	77.4536	100.031	103.786	45.5223	67.5368	0.862696	0.561383	7.965	87.909	98	-1.438		75.151	87.951	start BL
05/15/2019	10:12:50.218	640	93.75	158.081	78.5522	101.57	102.984	46.9933	67.6922	0.827142	0.543685	7.874	87.857	98	-1.421		75.264	87.877	start BL
05/15/2019	10:12:50.858	628	95.541	157.837	78.3691	101.385	104.003	49.17	68.5279	0.800161	0.527226	7.612	85.126	98	-1.414		75.177	87.901	start BL
05/15/2019	10:12:51.486	628	95.541	157.166	78.9185	101.404	104.212	50.5521	70.1104	0.765361	0.51491	7.766	85.025	98	-1.425		75.205	88.029	start BL
05/15/2019	10:12:52.114	604	99.338	157.715	80.3223	102.61	104.656	48.2236	68.9129	0.818898	0.539219	7.709	84.448	98	-1.416		75.652	87.901	start BL
05/15/2019	10:12:52.718	592	101.351	158.203	80.2612	103.266	99.0085	49.7316	70.3288	0.700665	0.497704	7.731	86.269	98	-1.42		75.871	87.917	start BL
05/15/2019	10:12:53.310	598	100.334	156.982	81.604	102.861	105.767	53.6786	70.2077	0.741918	0.492482	7.873	89.015	98	-1.423		75.462	87.954	start BL
05/15/2019	10:12:53.908	614	97.72	157.593	80.1392	102.657	97.6672	51.3099	68.8324	0.67348	0.474645	7.983	89.554	98	-1.428		75.358	87.9	start BL
05/15/2019	10:12:54.522	608	98.684	160.156	81.3599	103.067	99.1549	50.8466	69.105	0.699057	0.487201	7.965	86.924	98	-1.429		75.334	87.87	start BL
05/15/2019	10:12:55.130	636	94.34	160.4	81.7261	103.548	102.985	49.4682	68.0005	0.787001	0.519655	7.839	82.736	98	-1.422		75.397	87.892	start BL
05/15/2019	10:12:55.766	670	89.552	162.964	80.7495	102.513	100.148	49.0202	68.0847	0.75095	0.510524	8.148	85.229	98	-1.427		75.339	87.896	start BL
05/15/2019	10:12:56.436	662	90.634	161.682	78.9795	101.976	102.183	45.9977	66.9702	0.838964	0.549851	8.086	83.175	98	-1.431		75.182	87.958	start BL
05/15/2019	10:12:57.098	632	94.937	158.325	78.2471	100.798	101.126	45.2397	66.4025	0.841627	0.55264	8.292	83.435	98	-1.418		75.228	87.903	start BL
05/15/2019	10:12:57.730	606	99.01	157.593	79.1016	101.837	104.262	47.1267	67.4913	0.846558	0.547997	7.973	78.913	98	-1.435		75.172	87.924	start BL
05/15/2019	10:12:58.336	592	101.351	157.898	81.9702	103.244	100.585	50.7074	67.6205	0.737612	0.495876	7.755	78.063	98	-1.433		75.257	87.817	start BL
05/15/2019	10:12:58.928	614	97.72	160.095	81.9702	104.571	99.0839	52.7339	69.7304	0.664703	0.467785	7.756	78.82	98	-1.399		75.341	87.933	start BL
05/15/2019	10:12:59.542	626	95.847	161.377	81.665	105.46	102.174	51.4596	71.2887	0.711402	0.496356	7.752	80.076	98	-1.417		75.402	87.878	start BL
05/15/2019	10:13:00.168	648	92.593	163.025	82.3364	105.203	104.42	50.4612	69.4694	0.776723	0.516747	7.491	80.942	98	-1.425		75.439	87.823	start BL
05/15/2019	10:13:00.816	626	95.847	165.833	81.9092	107.284	99.8511	50.0484	69.797	0.713536	0.498769	7.568	84.084	98	-1.418		75.4	87.927	start BL
05/15/2019	10:13:01.442	622	96.463	163.208	84.2285	107.243	107.596	50.9426	69.9252	0.810193	0.526536	7.943	86.489	98	-1.426		75.342	87.913	start BL
05/15/2019	10:13:02.064	622	96.463	166.138	84.8389	108.907	99.3255	50.3187	68.9913	0.710332	0.493396	8.058	84.63	98	-1.427		75.411	87.828	start BL
05/15/2019	10:13:02.686	628	95.541	167.297	85.022	111.035	100.514	51.6185	69.0611	0.707998	0.486452	7.97	79.671	98	-1.41		75.51	87.857	start BL
05/15/2019	10:13:03.314	642	93.458	168.518	86.1816	108.632	101.791	49.9256	69.5574	0.745644	0.509527	8	79.302	98	-1.422		75.611	87.9	start BL
05/15/2019	10:13:03.956	648	92.593	169.25	85.3882	109.487	105.574	48.3216	67.5864	0.847105	0.542298	7.978	81.794	98	-1.427		75.573	87.931	start BL
05/15/2019	10:13:04.604	652	92.025	167.297	83.8013	106.788	92.7014	45.5163	66.5348	0.709179	0.509001	7.787	82.79	98	-1.425		75.678	87.896	start BL
05/15/2019	10:13:05.256	652	92.025	167.603	83.6182	107.227	91.3807	45.5801	63.6408	0.719673	0.501207	7.678	81.743	98	-1.435		75.661	87.936	start BL
05/15/2019	10:13:05.908	672	89.286	167.114	83.252	106.323	94.8599	45.1556	64.3776	0.772075	0.523976	7.811	80.987	98	-1.416		75.651	87.887	start BL
05/15/2019	10:13:06.580	698	85.96	166.87	81.604	103.699	99.055	45.5784	63.6638	0.839983	0.539867	7.741	80.295	98	-1.421		75.59	87.895	start BL
05/15/2019	10:13:07.278	674	89.021	164.734	78.4912	102.992	91.3983	41.1688	62.1357	0.808385	0.549567	7.641	79.581	98	-1.426		75.404	87.857	start BL
05/15/2019	10:13:07.952	656	91.463	160.278	78.9185	100.447	94.6707	41.3866	62.4719	0.85293	0.562836	7.784	82.989	98	-1.416		75.425	87.931	start BL
05/15/2019	10:13:08.608	634	94.637	158.752	76.9653	101.509	96.0144	42.5107	62.0384	0.862428	0.557246	7.531	80.949	98	-1.433		75.32	87.911	start BL
05/15/2019	10:13:09.242	634	94.637	157.532	78.3691	100.072	93.7689	43.6012	62.142	0.807308	0.535015	7.567	82.35	98	-1.407		75.328	87.911	start BL
05/15/2019	10:13:09.876	642	93.458	159.79	78.3691	100.66	98.6581	45.4383	63.699	0.835488	0.539436	7.501	81.477	98	-1.425		75.199	87.904	start BL
05/15/2019	10:13:10.518	640	93.75	160.339	76.7212	100.944	97.0184	44.1164	63.326	0.835391	0.545277	7.493	83.004	98	-1.428		75.294	87.914	start BL
05/15/2019	10:13:11.158	640	93.75	159.973	78.6133	100.822	102.08	44.4251	63.2436	0.911637	0.564803	7.566	87.03	98	-1.414		75.236	87.926	start BL
05/15/2019	10:13:11.798	640	93.75	160.4	78.125	101.873	98.1484	44.6724	63.69	0.83963	0.544849	7.831	89.544	98	-1.429		75.334	87.905	start BL
05/15/2019	10:13:12.438	642	93.458	161.926	79.3457	102.684	100.725	45.5916	64.3501	0.856781	0.547368	7.973	88.743	98	-1.424		75.248	87.91	start BL
05/15/2019	10:13:13.080	676	88.757	162.781	79.6509	102.225	98.6345	46.884	66.5537	0.777573	0.524669	7.973	85.731	98	-1.407		75.207	87.906	start BL
05/15/2019	10:13:13.756	656	91.463	162.476	78.125	102.024	103.714	41.9719	64.6726	0.954681	0.59531	8.117	85.542	98	-1.423		75.236	87.923	start BL
05/15/2019	10:13:14.412	642	93.458	160.095	78.4912	102.358	96.6017	44.1856	64.3565	0.814464	0.5426	8.366	88.978	98	-1.421		75.249	87.923	start BL
05/15/2019	10:13:15.054	648	92.593	159.729	78.7964	100.449	98.5105	44.3135	64.8972	0.835121	0.550165	8.439	90.015	98	-1.421		75.254	88.069	start BL
05/15/2019	10:13:15.702	672	89.286	159.424	77.9419	100.547	97.0211	46.6766	64.82	0.776682	0.518903	8.278	88.273	98	-1.42		74.955	88.151	start BL
05/15/2019	10:13:16.374	668	89.82	159.119	77.3926	101.24	96.646	45.6323	56.9524	0.895726	0.527841	8.211	87.607	98	-1.425		75.078	88.011	start BL
05/15/2019	10:13:17.042	656	91.463	160.217	78.064	101.975	97.4283	46.7036	64.7196	0.78376	0.520636	8.245	87.946	98	-1.426		75.499	88.06	start BL
05/15/2019	10:13:17.698	662	90.634	160.706	79.834	101.534	99.9398	47.8475	65.8278	0.791342	0.521237	7.97	88.366	98	-1.421		75.656	88.05	start BL
05/15/2019	10:13:18.360	668	89.82	159.729	78.5522	100.633	98.51	46.5952	67.2827	0.771592	0.527	8.082	89.577	98	-1.42		75.75	88.032	start BL
05/15/2019	10:13:19.028	642	93.458	159.302	78.125	101.185	96.4405	43.8765	64.4989	0.81496	0.545041	8.02	86.858	98	-1.422		75.685	88.087	start BL
05/15/2019	10:13:19.670	642	93.458	157.104	78.0029	101.175	98.0022	44.5906	64.9382	0.822499	0.545004	7.851	84.437	98	-1.419		75.892	88.154	start BL
05/15/2019	10:13:20.312	646	92.879	157.776	78.2471	99.312	99.7471	46.3856	65.1023	0.819657	0.534969	7.783	86.034	98	-1.431		75.81	88.063	start BL
05/15/2019	10:13:20.958	642	93.458	158.447	78.186	101.146	100.95	45.5084	65.455	0.847021	0.549199	7.697	85.968	98	-1.416		75.765	88.076	start BL
05/15/2019	10:13:21.600	668	89.82	158.691	77.6367	100.053	98.1936	47.1005	66.424	0.769198	0.520331	7.742	85.669	98	-1.421		75.898	88.085	start BL
05/15/2019	10:13:22.268	682	87.977	159.18	76.4771	99.501	108.602	47.7627	66.713	0.911963	0.560206	7.632	84.004	98	-1.42		75.917	88.016	start BL
05/15/2019	10:13:22.950	656	91.463	157.043	76.1108	99.086	98.312	48.8118	66.5196	0.744146	0.503501	7.661	84.679	98	-1.422		76.009	88.157	start BL
05/15/2019	10:13:23.606	654	91.743	157.349	77.3315	99.502	102.695	47.7734	67.1703	0.81765	0.534804	7.798	85.235	98	-1.43		75.832	88.005	start BL
05/15/2019	10:13:24.260	670	89.552	157.227	76.5381	99.197	100.951	48.6536	66.4	0.787606	0.518046	7.733	82.953	98	-1.406		75.821	87.971	start BL
05/15/2019	10:13:24.930	662	90.634	156.86	75.0122	98.259	107.604	47.9154	67.1994	0.888238	0.554708	7.948	84.79	98	-1.427		75.91	88.086	start BL
05/15/2019	10:13:25.592	656	91.463	155.518	75.4395	97.446	98.826	45.4615	65.6887	0.812384	0.539984	8.11	86.995	98	-1.425		75.987	88.155	start BL
05/15/2019	10:13:26.248	648	92.593	153.992	73.8525	97.283	99.6916	47.6412	67.1244	0.775432	0.522115	7.948	88.037	98	-1.42		75.99	88.085	start BL
05/15/2019	10:13:26.896	634	94.637	155.334	75.2563	99.639	100.019	45.5216	65.9789	0.825985	0.544871	7.75	87.005	98	-1.431		75.852	88.151	start BL
05/15/2019	10:13:27.530	648	92.593	155.212	77.3926	99.876	102.369	48.9602	68.5655	0.77895	0.52173	7.995	88.669	98	-1.412		75.858	88.142	start BL
05/15/2019	10:13:28.178	656	91.463	157.166	76.5991	99.472	99.4355	48.0002	68.1104	0.755176	0.517273	8.082	88.489	98	-1.424		75.833	88.163	start BL
05/15/2019	10:13:28.834	646	92.879	156.433	76.9043	100.05	101.882	50.4312	69.364	0.741746	0.505002	7.73	85.627	98	-1.422		75.905	88.151	start BL
05/15/2019	10:13:29.480	628	95.541	154.724	76.6602	99.275	106.521	47.41	67.7997	0.871852	0.554924	7.874	87.208	98	-1.422		76.026	88.154	start BL
05/15/2019	10:13:30.108	626	95.847	153.87	77.0264	99.925	103.441	51.4648	68.6013	0.757649	0.50247	8.016	88.202	98	-1.425		75.909	88.146	start BL
05/15/2019	10:13:30.734	628	95.541	156.311	79.3457	102.886	104.756	50.3089	68.1236	0.799238	0.519751	8.027	87.172	98	-1.426		75.813	88.155	start BL
05/15/2019	10:13:31.362	642	93.458	159.058	79.834	103.799	99.8365	50.1935	69.9433	0.709761	0.497243	8.225	87.989	98	-1.421		75.891	88.138	start BL
05/15/2019	10:13:32.004	656	91.463	161.255	81.4209	103.982	105.532	54.4518	72.6161	0.703425	0.484024	8.054	86.188	98	-1.426		76.062	88.16	start BL
05/15/2019	10:13:32.660	672	89.286	162.354	81.1157	105.072	101.949	52.6347	70.954	0.695016	0.483715	7.925	85.49	98	-1.426		76.154	88.153	start BL
05/15/2019	10:13:33.332	678	88.496	163.391	81.0547	105.203	109.443	48.8589	71.1303	0.851727	0.553566	8.178	88.631	98	-1.426		76.032	88.143	start BL
05/15/2019	10:13:34.010	680	88.235	162.659	81.3599	104.281	107.837	49.2469	67.4547	0.86859	0.543323	8.222	87.558	98	-1.429		75.906	88.074	start BL
05/15/2019	10:13:34.690	684	87.719	162.17	81.543	103.573	96.816	48.295	66.3227	0.731589	0.501167	8.075	84.369	98	-1.414		75.906	88.15	start BL
05/15/2019	10:13:35.374	666	90.09	161.865	79.2847	102.934	96.6381	46.5251	65.2914	0.767528	0.518564	7.882	82.039	98	-1.422		75.768	88.156	start BL
05/15/2019	10:13:36.040	660	90.909	159.729	79.834	101.952	98.7057	44.3537	65.4254	0.830748	0.550647	8.034	85.302	98	-1.418		75.598	88.133	start BL
05/15/2019	10:13:36.700	650	92.308	158.875	77.6367	100.703	96.4951	45.3718	65.8363	0.776523	0.529803	7.7	83.758	98	-1.422		75.64	88.09	start BL
05/15/2019	10:13:37.350	632	94.937	157.227	77.8809	102.009	93.7607	45.8313	64.4944	0.743156	0.511189	7.47	83.704	98	-1.427		75.726	88.153	start BL
05/15/2019	10:13:37.982	610	98.361	158.691	79.2847	102.702	100.886	47.6026	66.8	0.797656	0.528155	7.554	85.497	98	-1.421		75.663	88.083	start BL
05/15/2019	10:13:38.592	620	96.774	158.142	80.6274	102.804	96.6374	48.5563	68.1124	0.705908	0.497541	7.574	85.456	98	-1.413		75.421	87.992	start BL
05/15/2019	10:13:39.212	628	95.541	158.997	79.5898	103.128	101.669	49.2397	67.7566	0.773792	0.515687	7.455	85.056	98	-1.42		75.639	87.927	start BL
05/15/2019	10:13:39.840	632	94.937	160.156	80.3223	104.053	97.3868	48.0287	66.7584	0.739355	0.506826	7.433	83.974	98	-1.417		75.672	88.079	start BL
05/15/2019	10:13:40.472	618	97.087	160.461	80.2612	103.787	98.7145	47.4696	66.8017	0.76712	0.519122	7.549	83.369	98	-1.427		75.729	87.909	start BL
05/15/2019	10:13:41.090	626	95.847	160.645	82.2754	105.698	101.187	50.221	68.4632	0.744433	0.503682	7.747	84.967	98	-1.43		75.659	87.914	start BL
05/15/2019	10:13:41.716	648	92.593	163.147	82.0923	106.019	97.0832	47.7228	67.4637	0.731657	0.508433	7.924	85.252	98	-1.417		75.46	87.915	start BL
05/15/2019	10:13:42.364	658	91.185	164.368	81.0547	104.12	100.868	49.0135	66.8208	0.776018	0.514081	8.083	83.412	98	-1.413		75.486	87.918	start BL
05/15/2019	10:13:43.022	668	89.82	163.391	80.0781	103.701	103.597	47.969	67.6005	0.82289	0.536964	8.296	84.899	98	-1.418		75.638	87.997	start BL
05/15/2019	10:13:43.690	650	92.308	161.316	79.4067	103.606	98.5051	45.5715	65.5483	0.807551	0.537369	8.098	84.315	98	-1.423		75.713	88.12	start BL
05/15/2019	10:13:44.340	654	91.743	160.767	78.9185	100.655	100.001	44.0767	64.3505	0.869061	0.559238	8.055	84.634	98	-1.422		75.62	88.045	start BL
05/15/2019	10:13:44.994	626	95.847	161.194	79.7729	103.243	96.7298	47.0384	65.3548	0.760332	0.513713	8.109	84.43	98	-1.426		75.656	87.933	start BL
05/15/2019	10:13:45.620	638	94.044	158.875	80.0171	102.241	97.3904	47.7236	66.6158	0.74557	0.509976	7.942	82.327	98	-1.416		75.587	87.999	start BL
05/15/2019	10:13:46.258	644	93.168	159.424	78.3081	102.178	97.7851	47.2394	65.8071	0.768088	0.516906	7.624	80.882	98	-1.428		75.547	87.974	start BL
05/15/2019	10:13:46.902	668	89.82	160.156	79.0405	100.389	100.105	46.9095	66.9084	0.795045	0.531396	7.704	84.01	98	-1.421		75.725	87.916	start BL
05/15/2019	10:13:47.570	656	91.463	159.119	77.5757	100.435	100.604	46.2794	65.7859	0.825786	0.539986	7.82	86.421	98	-1.42		75.905	87.91	start BL
05/15/2019	10:13:48.226	652	92.025	158.752	77.3926	100.576	96.567	46.6979	66.458	0.750384	0.516419	7.847	86.213	98	-1.425		75.591	87.897	start BL
05/15/2019	10:13:48.878	662	90.634	159.424	78.125	100.884	98.4453	47.9647	65.5461	0.770154	0.512778	7.903	85.924	98	-1.418		75.571	87.927	start BL
05/15/2019	10:13:49.540	622	96.463	159.729	76.416	102.207	99.9283	45.748	65.7351	0.824222	0.542192	8.19	87.076	98	-1.422		75.651	87.897	start BL
05/15/2019	10:13:50.162	644	93.168	157.959	78.186	101.117	99.2799	46.2171	66.4767	0.798218	0.534477	8.207	86.255	98	-1.42		75.597	87.915	start BL
05/15/2019	10:13:50.806	634	94.637	158.203	78.064	100.248	105.481	45.151	65.8962	0.915537	0.571953	8.229	88.133	98	-1.428		75.734	87.91	start BL
05/15/2019	10:13:51.440	618	97.087	157.776	78.6743	102.296	98.694	45.7124	63.8146	0.830242	0.536827	8.057	88.471	98	-1.428		75.644	87.917	start BL
05/15/2019	10:13:52.058	606	99.01	160.034	80.4443	106.159	97.2103	48.1023	66.0593	0.743394	0.505173	7.961	87.938	98	-1.425		75.604	87.907	start BL
05/15/2019	10:13:52.664	618	97.087	162.537	83.9233	106.924	105.661	52.7337	68.2519	0.775466	0.500915	8.119	88.678	98	-1.41		75.488	87.915	start BL
05/15/2019	10:13:53.282	628	95.541	165.161	83.9844	107.966	99.7961	49.539	69.7947	0.72007	0.503598	8.135	88.678	98	-1.414		75.63	87.911	start BL
05/15/2019	10:13:53.910	634	94.637	167.358	84.2896	107.817	102.219	50.6891	68.7359	0.749679	0.504113	8.114	87.885	98	-1.42		75.609	87.911	start BL
05/15/2019	10:13:54.544	644	93.168	167.358	84.8389	107.873	97.776	47.9203	68.2656	0.730318	0.509897	8.227	86.808	98	-1.423		75.881	87.913	start BL
05/15/2019	10:13:55.188	658	91.185	166.199	84.1064	107.826	95.1264	48.2547	66.2961	0.707004	0.49273	8.145	86.411	98	-1.42		75.6	87.922	start BL
05/15/2019	10:13:55.846	662	90.634	166.443	83.7402	107.305	95.5896	47.2946	64.9135	0.743991	0.505233	8.389	87.738	98	-1.426		75.666	87.932	start BL
05/15/2019	10:13:56.508	690	86.957	167.175	83.0078	104.517	102.322	48.1775	65.7615	0.823339	0.529156	8.258	84.832	98	-1.425		75.539	87.989	start BL
05/15/2019	10:13:57.198	716	83.799	167.542	80.6274	103.29	98.8709	47.8267	66.5207	0.767343	0.516271	7.934	80.286	98	-1.414		75.395	87.904	start BL
05/15/2019	10:13:57.914	708	84.746	164.49	78.9795	102.348	98.9921	43.39	64.3186	0.86448	0.561682	7.953	82.578	98	-1.425		75.429	87.91	start BL
05/15/2019	10:13:58.622	662	90.634	161.011	77.2705	99.278	99.1125	44.0792	63.9924	0.859998	0.555261	7.703	81.418	98	-1.421		75.347	87.925	start BL
05/15/2019	10:13:59.284	660	90.909	157.349	76.5991	99.058	92.9872	42.3782	62.8159	0.805672	0.544258	7.628	81.817	98	-1.427		75.298	87.97	start BL
05/15/2019	10:13:59.944	654	91.743	157.532	77.0874	99.269	97.2691	44.1975	64.2013	0.826643	0.545616	7.444	81.149	98	-1.429		75.166	87.913	start BL
05/15/2019	10:14:00.598	620	96.774	158.386	76.5991	100.533	98.2628	43.7316	63.0216	0.865279	0.554953	7.442	82.507	98	-1.404		75.17	87.932	start BL
05/15/2019	10:14:01.218	614	97.72	156.799	76.7822	100.618	98.3469	47.6008	65.5962	0.773613	0.515991	7.114	81.526	98	-1.423		75.19	87.911	start BL
05/15/2019	10:14:01.832	612	98.039	157.104	78.125	101.816	96.3676	47.706	65.346	0.744676	0.504958	7.172	84.405	98	-1.426		75.154	87.934	start BL
05/15/2019	10:14:02.444	612	98.039	157.288	78.7354	103.129	100.859	47.9268	65.8156	0.804249	0.524814	7.535	89.196	98	-1.42		75.189	87.912	start BL
05/15/2019	10:14:03.056	622	96.463	159.729	81.1768	104.216	107.619	48.2468	66.8045	0.888737	0.551686	7.943	91.475	98	-1.423		75.226	87.992	start BL
05/15/2019	10:14:03.678	612	98.039	164.246	82.8857	108.075	102.43	48.1713	67.4007	0.805015	0.529714	8.1	90.001	98	-1.426		75.186	87.946	start BL
05/15/2019	10:14:04.290	642	93.458	164.978	83.8623	106.55	100.92	50.9561	68.8043	0.726168	0.495082	8.046	88.051	98	-1.418		75.174	87.957	start BL
05/15/2019	10:14:04.932	658	91.185	167.969	82.7026	106.598	101.914	48.5343	67.6627	0.788916	0.523774	8.348	89.238	98	-1.421		75.221	87.963	start BL
05/15/2019	10:14:05.590	646	92.879	166.321	82.5806	107.074	94.3029	47.3715	67.4484	0.695812	0.497667	8.675	89.424	98	-1.42		75.285	87.92	start BL
05/15/2019	10:14:06.236	642	93.458	166.138	82.3364	106.384	99.8571	49.2145	66.7434	0.758767	0.507151	8.634	88.259	98	-1.428		75.423	88.053	start BL
05/15/2019	10:14:06.878	638	94.044	166.077	83.6182	107.286	101.78	48.0242	66.7396	0.805458	0.528157	8.489	86.554	98	-1.421		75.292	88.053	start BL
05/15/2019	10:14:07.516	650	92.308	166.504	81.9702	105.922	96.5086	48.1977	66.4715	0.726791	0.500586	8.26	84.633	98	-1.407		75.321	88.004	start BL
05/15/2019	10:14:08.166	654	91.743	166.748	81.4209	104.535	103.441	48.0269	67.3421	0.822869	0.535706	8.13	82.907	98	-1.425		75.397	87.988	start BL
05/15/2019	10:14:08.820	660	90.909	163.757	80.4443	102.459	100.713	45.4031	66.1642	0.835955	0.549185	8.017	84.205	98	-1.421		75.437	87.96	start BL
05/15/2019	10:14:09.480	652	92.025	161.926	77.6978	101.176	98.791	44.5747	64.3941	0.841945	0.548798	7.923	86.011	98	-1.429		75.423	88.011	start BL
05/15/2019	10:14:10.132	658	91.185	161.926	78.064	101.466	103.206	46.2356	64.356	0.885244	0.552009	8.034	87.329	98	-1.435		75.66	88.036	start BL
05/15/2019	10:14:10.790	672	89.286	159.79	77.2705	99.396	101.414	43.5767	64.1661	0.901363	0.570307	7.906	85.304	98	-1.406		75.342	87.929	start BL
05/15/2019	10:14:11.462	678	88.496	159.912	74.7681	98.281	95.7115	41.4197	64.6586	0.839669	0.567245	7.67	81.624	98	-1.423		75.418	87.912	start BL
05/15/2019	10:14:12.140	690	86.957	156.921	75.1343	96.477	99.9796	43.0193	62.9523	0.904818	0.56972	7.794	83.872	98	-1.428		75.493	87.931	start BL
05/15/2019	10:14:12.830	678	88.496	154.602	72.937	95.144	103.114	39.7933	61.1964	1.03471	0.614085	7.933	86.488	98	-1.424		75.354	87.957	start BL
05/15/2019	10:14:13.508	664	90.361	155.09	72.3267	94.608	98.6393	41.561	61.343	0.930478	0.578657	8.019	88.133	98	-1.421		75.167	87.899	start BL
05/15/2019	10:14:14.172	680	88.235	152.71	73.1201	94.843	99.2471	41.5411	61.2111	0.942738	0.581437	8.109	88.732	98	-1.412		75.159	87.91	start BL
05/15/2019	10:14:14.852	678	88.496	153.87	72.1436	95.337	103.03	42.391	62.5362	0.969659	0.588556	8.151	88.999	98	-1.424		75.102	87.935	start BL
05/15/2019	10:14:15.530	686	87.464	153.32	72.3877	94.361	100.76	42.8548	63.1335	0.917182	0.574683	7.941	88.381	98	-1.422		75.168	87.967	start BL
05/15/2019	10:14:16.216	664	90.361	152.283	71.106	94.609	98.5191	42.319	63.512	0.884873	0.570448	8.19	93.325	98	-1.424		75.177	87.935	start BL
05/15/2019	10:14:16.880	640	93.75	151.672	73.0591	96.103	102.913	42.6897	63.3584	0.950525	0.585189	7.951	91.456	98	-1.429		75.253	87.902	start BL
05/15/2019	10:14:17.520	644	93.168	153.442	74.707	98.534	101.497	46.3178	64.1628	0.859992	0.543654	8.1	92.15	98	-1.416		75.177	87.905	start BL
05/15/2019	10:14:18.164	652	92.025	154.968	75.5615	97.722	104.596	47.9529	65.4026	0.866065	0.541541	8.394	93.513	98	-1.419		75.175	87.929	start BL
05/15/2019	10:14:18.816	648	92.593	156.677	75.3174	99.567	97.8964	48.8001	66.3311	0.74017	0.501513	8.172	91.615	98	-1.425		75.301	87.895	start BL
05/15/2019	10:14:19.464	652	92.025	155.518	76.2329	98.878	100.62	45.9566	65.5377	0.834068	0.543264	8.382	94.872	98	-1.426		75.525	87.977	start BL
05/15/2019	10:14:20.116	628	95.541	157.043	77.8198	101.101	103.657	45.5748	65.3608	0.888635	0.560329	8.385	95.612	98	-1.432		75.278	88.05	start BL
05/15/2019	10:14:20.744	636	94.34	157.715	80.1392	101.514	95.5601	46.483	65.5056	0.749206	0.513574	8.335	94.052	98	-1.421		75.279	88.077	start BL
05/15/2019	10:14:21.380	616	97.403	159.607	79.4678	103.544	98.426	46.4979	64.2423	0.808317	0.527585	8.436	91.588	98	-1.428		75.258	87.995	start BL
05/15/2019	10:14:21.996	620	96.774	159.058	80.8105	103.576	100.962	45.8189	65.6723	0.839678	0.546179	8.325	88.461	98	-1.428		75.415	88.079	start BL
05/15/2019	10:14:22.616	614	97.72	158.813	80.5054	102.858	96.9461	46.5154	64.7502	0.778852	0.520194	8.306	89.308	98	-1.376		75.474	87.98	start BL
05/15/2019	10:14:23.230	610	98.361	158.02	80.8105	103.326	95.0471	46.9291	63.7217	0.755127	0.506255	8.461	92.008	98	-1.438		75.406	88.007	start BL
05/15/2019	10:14:23.840	608	98.684	161.194	82.0923	105.007	94.7072	47.1007	63.7157	0.747171	0.50267	8.272	90.081	98	-1.424		75.262	88.038	start BL
05/15/2019	10:14:24.448	650	92.308	162.231	82.3975	103.199	96.1716	47.0777	64.3557	0.762853	0.510482	7.997	85.725	98	-1.414		75.335	87.915	start BL
05/15/2019	10:14:25.098	666	90.09	164.551	80.0171	103.472	97.9963	45.6558	63.2821	0.8271	0.534108	7.995	83.738	98	-1.416		75.469	88	start BL
05/15/2019	10:14:25.764	672	89.286	162.842	79.834	101.187	92.5458	42.9614	63.5481	0.780265	0.535782	8.062	84.619	98	-1.418		75.502	87.914	start BL
05/15/2019	10:14:26.436	654	91.743	160.339	77.8198	100.572	95.7513	42.5585	62.3632	0.852951	0.55553	8.238	84.819	98	-1.431		75.578	87.985	start BL
05/15/2019	10:14:27.090	640	93.75	157.776	77.5146	100.781	95.1258	42.7615	62.8019	0.833801	0.550474	7.884	80.751	98	-1.424		75.422	87.965	start BL
05/15/2019	10:14:27.730	636	94.34	157.715	78.6133	99.744	98.266	43.1828	61.7288	0.892342	0.560552	7.846	80.35	98	-1.421		75.399	87.982	start BL
05/15/2019	10:14:28.366	642	93.458	158.142	77.8198	99.509	96.1324	43.8766	62.2002	0.840122	0.543581	7.869	79.859	98	-1.418		75.438	87.912	start BL
05/15/2019	10:14:29.008	684	87.719	157.593	77.4536	98.692	101.444	41.9719	61.2442	0.971063	0.586255	7.613	80.264	98	-1.43		75.565	87.986	start BL
05/15/2019	10:14:29.692	680	88.235	158.203	76.4771	100.197	98.5533	42.2676	61.7392	0.911669	0.571119	7.706	84.776	98	-1.423		75.591	87.911	start BL
05/15/2019	10:14:30.372	702	85.47	157.837	77.2705	99.376	93.9642	41.4154	61.3826	0.856085	0.559242	7.676	85.546	98	-1.423		75.437	87.946	start BL
05/15/2019	10:14:31.074	672	89.286	156.25	76.2939	99.254	100.854	43.358	62.0079	0.927242	0.570093	8.019	88.632	98	-1.422		75.426	88.085	start BL
05/15/2019	10:14:31.746	666	90.09	152.039	76.5381	98.39	93.8543	45.0754	63.0442	0.773726	0.51973	8.092	86.955	98	-1.409		75.218	88.149	start BL
05/15/2019	10:14:32.412	664	90.361	152.649	77.0874	99.814	90.3098	45.454	63.4282	0.70719	0.496688	7.925	83.991	98	-1.43		75.173	88.154	start BL
05/15/2019	10:14:33.076	690	86.957	154.968	76.6602	99.054	99.4155	45.9582	64.0662	0.834408	0.537716	7.952	85.27	98	-1.42		75.531	88.151	start BL
05/15/2019	10:14:33.766	696	86.207	157.471	77.0874	99.926	99.5035	42.5105	63.8284	0.892909	0.572774	7.795	87.176	98	-1.419		75.451	88.152	start BL
05/15/2019	10:14:34.462	680	88.235	157.532	77.0874	100.435	102.525	46.6347	65.3495	0.855256	0.54514	8.135	92.146	98	-1.422		75.484	87.994	start BL
05/15/2019	10:14:35.142	668	89.82	155.09	76.9043	99.983	101.526	44.0926	64.0722	0.896386	0.565701	7.688	90.135	98	-1.424		75.279	87.909	start BL
05/15/2019	10:14:35.810	666	90.09	156.799	78.3691	101.098	99.4746	47.9101	65.257	0.790176	0.518368	8.056	91.828	98	-1.429		75.271	87.917	start BL
05/15/2019	10:14:36.476	682	87.977	157.776	78.8574	100.479	101.392	43.7202	64.7755	0.890341	0.568802	7.941	88.357	98	-1.416		75.266	87.947	start BL
05/15/2019	10:14:37.158	692	86.705	159.424	76.4771	100.158	99.2604	44.5094	64.045	0.854883	0.55159	7.799	85.814	98	-1.421		75.297	87.951	start BL
05/15/2019	10:14:37.850	702	85.47	157.715	76.5381	99.105	99.7931	42.232	64.4887	0.892577	0.576805	7.63	87.388	98	-1.422		75.394	87.906	start BL
05/15/2019	10:14:38.552	670	89.552	156.555	75.5005	98.609	97.097	42.9826	63.6067	0.850766	0.557323	7.804	90.415	98	-1.422		75.515	87.91	start BL
05/15/2019	10:14:39.222	656	91.463	155.64	76.416	99.331	95.6132	44.3466	63.3718	0.808981	0.536187	7.784	89.107	98	-1.425		75.332	87.919	start BL
05/15/2019	10:14:39.878	660	90.909	156.799	76.9653	99.7	97.5661	44.8157	64.0632	0.823412	0.540663	7.698	86.206	98	-1.412		75.347	87.914	start BL
05/15/2019	10:14:40.538	674	89.021	157.288	76.4771	100.123	95.405	46.9026	66.0469	0.734363	0.508384	7.649	84.373	98	-1.423		75.345	87.903	start BL
05/15/2019	10:14:41.212	684	87.719	157.959	77.2705	99.89	98.4854	46.3325	64.4089	0.809716	0.529549	7.676	86.741	98	-1.423		75.587	87.915	start BL
05/15/2019	10:14:41.896	676	88.757	157.959	75.9277	100.029	98.1579	44.346	64.1437	0.838928	0.548218	7.606	87.885	98	-1.421		75.534	87.909	start BL
05/15/2019	10:14:42.572	666	90.09	157.532	77.4536	100.92	96.4981	45.2739	64.0414	0.79986	0.530831	7.613	88.796	98	-1.43		75.505	87.911	start BL
05/15/2019	10:14:43.238	680	88.235	158.691	79.0405	100.828	104.115	44.5992	64.0692	0.928923	0.571633	7.976	90.453	98	-1.424		75.365	87.882	start BL
05/15/2019	10:14:43.918	684	87.719	159.485	78.4302	101.704	99.6686	47.6886	65.9851	0.787753	0.521528	8.033	88.779	98	-1.416		75.385	87.862	start BL
05/15/2019	10:14:44.602	692	86.705	159.119	76.416	99.946	97.8863	43.9844	65.3855	0.824371	0.550659	7.87	86.152	98	-1.426		75.408	87.946	start BL
05/15/2019	10:14:45.294	656	91.463	158.875	77.6978	101.059	100.275	47.9268	64.6878	0.80925	0.522048	8.003	89.062	98	-1.436		75.41	87.903	start BL
05/15/2019	10:14:45.950	664	90.361	157.043	78.3081	100.777	99.1293	46.5687	65.2848	0.805096	0.530222	7.723	87.934	98	-1.412		75.209	87.916	start BL
05/15/2019	10:14:46.614	654	91.743	156.311	76.8433	100.927	94.3441	44.0133	65.5002	0.768407	0.533481	7.871	89.323	98	-1.423		75.239	87.905	start BL
05/15/2019	10:14:47.268	654	91.743	154.175	76.7822	99.342	98.9287	46.8077	65.4519	0.796324	0.526854	7.905	88.05	98	-1.42		75.488	87.904	start BL
05/15/2019	10:14:47.922	646	92.879	155.518	78.125	100.711	97.4384	47.6312	64.0866	0.777184	0.511165	7.837	87.942	98	-1.429		75.508	87.909	start BL
05/15/2019	10:14:48.568	660	90.909	157.288	79.5288	102.242	94.6207	48.1498	64.9882	0.715067	0.491129	7.832	89.676	98	-1.416		75.499	87.919	start BL
05/15/2019	10:14:49.228	656	91.463	159.363	78.186	103.25	100.508	48.8595	66.5966	0.77554	0.513873	7.773	89.483	98	-1.423		75.446	87.922	start BL
05/15/2019	10:14:49.884	654	91.743	159.729	78.9795	102.783	98.1753	47.5599	67.0377	0.755029	0.515562	7.846	87.314	98	-1.417		75.589	87.909	start BL
05/15/2019	10:14:50.538	656	91.463	158.386	79.7729	101.923	97.6892	46.5158	66.6379	0.767932	0.523839	7.684	84.754	98	-1.422		75.664	87.834	start BL
05/15/2019	10:14:51.194	640	93.75	157.532	79.3457	102.547	96.5026	47.5099	65.6585	0.746174	0.507683	8	87.809	98	-1.428		75.66	87.839	start BL
05/15/2019	10:14:51.834	644	93.168	158.997	79.834	103.005	94.6664	47.0471	65.0009	0.732595	0.503022	8.058	88.027	98	-1.418		75.472	87.72	start BL
05/15/2019	10:14:52.478	652	92.025	159.058	80.0781	102.354	97.9836	45.3747	66.0257	0.796794	0.536916	7.95	85.94	98	-1.422		75.48	87.773	start BL
05/15/2019	10:14:53.130	674	89.021	159.485	78.9795	101.729	99.1225	45.6209	64.1901	0.833488	0.539753	7.737	84.023	98	-1.428		75.656	87.838	start BL
05/15/2019	10:14:53.804	666	90.09	158.63	77.2705	100.024	95.2721	44.3118	63.5476	0.801924	0.534892	8.014	87.466	98	-1.427		75.657	87.832	start BL
05/15/2019	10:14:54.470	668	89.82	156.799	76.7212	99.433	95.734	43.5436	62.5816	0.833958	0.545161	8.006	87.771	98	-1.422		75.619	87.909	start BL
05/15/2019	10:14:55.138	656	91.463	157.837	76.2939	100.111	97.762	43.931	63.6004	0.846394	0.550634	7.822	85.657	98	-1.427		75.627	87.91	start BL
05/15/2019	10:14:55.794	654	91.743	156.311	77.0264	99.246	98.2309	45.2862	63.313	0.836237	0.538983	7.67	82.474	98	-1.419		75.586	87.904	start BL
05/15/2019	10:14:56.448	646	92.879	157.104	76.8433	100.527	98.9195	43.8778	63.8703	0.861773	0.556429	7.656	81.738	98	-1.418		75.516	87.922	start BL
05/15/2019	10:14:57.094	656	91.463	155.212	77.1484	98.199	96.5112	43.9149	63.9516	0.822438	0.544976	8.001	86.829	98	-1.418		75.614	87.906	start BL
05/15/2019	10:14:57.750	628	95.541	154.541	76.5991	100.32	94.0387	44.6863	63.8498	0.772945	0.52481	7.729	85.722	98	-1.419		75.85	87.91	start BL
05/15/2019	10:14:58.378	612	98.039	154.907	78.4912	102.313	90.6309	47.7096	65.1598	0.658708	0.473583	7.805	87.168	98	-1.429		75.586	87.916	start BL
05/15/2019	10:14:58.990	608	98.684	157.288	81.1768	103.853	97.835	48.2753	63.6496	0.778633	0.506564	7.928	88.613	98	-1.423		75.662	87.83	start BL
05/15/2019	10:14:59.598	640	93.75	160.645	81.665	105.18	92.4436	50.2958	66.627	0.632593	0.455929	7.883	87.075	98	-1.424		75.613	87.914	start BL
05/15/2019	10:15:00.238	664	90.361	163.574	81.0547	106.886	98.956	47.6364	65.7419	0.780621	0.51861	7.938	86.348	98	-1.421		75.69	87.899	start BL
05/15/2019	10:15:00.902	682	87.977	165.1	82.8857	105.344	101.012	49.9978	66.6207	0.765742	0.505031	8.191	88.714	98	-1.424		75.705	87.904	start BL
05/15/2019	10:15:01.584	688	87.209	165.405	81.7261	105.679	102.131	47.9637	66.8835	0.80988	0.530372	8.225	89.442	98	-1.425		75.819	87.91	start BL
05/15/2019	10:15:02.272	682	87.977	166.138	83.252	106.452	98.7771	46.9512	65.8746	0.786735	0.524675	8.25	88.245	98	-1.425		75.72	87.913	start BL
05/15/2019	10:15:02.954	712	84.27	164.063	80.9326	104.404	96.1025	46.6349	66.3315	0.745763	0.514738	8.343	85.838	98	-1.412		75.664	87.922	start BL
05/15/2019	10:15:03.666	720	83.333	162.415	79.895	101.76	100.096	45.5069	64.8347	0.841968	0.545366	8.064	81.479	98	-1.42		75.732	87.913	start BL
05/15/2019	10:15:04.386	716	83.799	160.645	78.186	100.939	99.2088	43.1337	63.4386	0.883926	0.565223	7.838	83.007	98	-1.423		75.668	87.906	start BL
05/15/2019	10:15:05.102	664	90.361	156.677	76.1108	98.577	97.8003	44.052	62.7254	0.856883	0.549572	7.578	83.602	98	-1.418		75.64	87.912	start BL
05/15/2019	10:15:05.766	640	93.75	155.457	76.9653	99.403	99.2882	45.4665	63.0892	0.853105	0.542076	7.483	85.5	98	-1.426		75.648	87.835	start BL
05/15/2019	10:15:06.406	646	92.879	154.175	76.8433	99.988	99.0578	47.7396	63.8416	0.803836	0.518063	7.081	81.533	98	-1.414		75.586	87.888	start BL
05/15/2019	10:15:07.052	642	93.458	155.884	77.3315	100.346	97.1504	46.9189	65.3137	0.76908	0.517048	7.043	80.479	98	-1.423		75.516	87.78	start BL
05/15/2019	10:15:07.694	642	93.458	157.532	78.064	102.158	98.659	46.5244	64.3881	0.809693	0.528433	7.056	83.315	98	-1.42		75.585	87.83	start BL
05/15/2019	10:15:08.336	650	92.308	159.302	79.895	102.8	100.399	47.3716	64.9413	0.816549	0.528168	7.086	84.886	98	-1.424		75.585	87.903	start BL
05/15/2019	10:15:08.986	664	90.361	161.316	79.7729	102.566	97.2057	46.6324	66.7317	0.75786	0.520271	7.405	88.569	98	-1.422		75.593	87.906	start BL
05/15/2019	10:15:09.650	664	90.361	162.72	80.5054	104.493	97.2149	46.5722	65.2289	0.776386	0.520936	7.798	89.51	98	-1.429		75.538	87.914	start BL
05/15/2019	10:15:10.314	690	86.957	162.903	80.6274	102.869	101.305	49.2237	66.7769	0.779926	0.514103	8.09	88.008	98	-1.416		75.568	87.839	start BL
05/15/2019	10:15:11.004	702	85.47	163.391	79.2847	102.383	100.624	46.8064	65.9014	0.816642	0.53484	8.034	86.087	98	-1.421		75.677	87.759	start BL
05/15/2019	10:15:11.706	698	85.96	160.522	77.7588	101.753	98.9918	46.449	65.3442	0.804093	0.530779	8.086	86.027	98	-1.421		75.764	87.915	start BL
05/15/2019	10:15:12.404	682	87.977	157.715	77.3315	98.876	98.0382	43.8185	64.3072	0.843134	0.553046	8.361	89.105	98	-1.423		75.807	87.904	start BL
05/15/2019	10:15:13.086	668	89.82	156.311	76.6602	99.484	101.016	44.5258	63.2334	0.893362	0.559221	8.197	89.294	98	-1.421		75.737	87.913	start BL
05/15/2019	10:15:13.754	648	92.593	156.189	77.0874	100.042	99.1514	44.1554	63.6137	0.864529	0.554666	7.877	86.62	98	-1.427		75.65	87.823	start BL
05/15/2019	10:15:14.402	652	92.025	156.921	77.8809	100.955	101.53	47.839	66.7554	0.804294	0.528819	7.927	87.805	98	-1.416		75.764	87.915	start BL
05/15/2019	10:15:15.054	656	91.463	157.104	76.9653	100.198	103.546	47.8718	68.0076	0.818649	0.537676	7.572	86.762	98	-1.42		75.909	87.836	start BL
05/15/2019	10:15:15.710	642	93.458	157.41	76.7212	100.882	98.9296	47.7985	67.2296	0.760543	0.516843	7.476	87.585	98	-1.423		75.829	87.915	start BL
05/15/2019	10:15:16.352	632	94.937	155.457	78.6133	101.046	99.4928	50.4133	66.9455	0.733126	0.493297	7.485	87.114	98	-1.425		75.905	87.909	start BL
05/15/2019	10:15:16.984	648	92.593	158.264	79.895	102.788	101.343	49.6713	67.2803	0.768007	0.50987	7.659	87.912	98	-1.434		75.819	87.91	start BL
05/15/2019	10:15:17.632	654	91.743	158.875	79.5898	101.777	108.297	49.2695	68.1382	0.866292	0.545052	7.795	87.9	98	-1.414		75.91	87.901	start BL
05/15/2019	10:15:18.286	646	92.879	159.18	79.4067	102.849	104.172	49.5964	67.8829	0.803962	0.523897	7.886	86.581	98	-1.408		75.814	87.891	start BL
05/15/2019	10:15:18.932	628	95.541	158.081	79.7119	102.004	97.2665	49.0149	69.7786	0.691496	0.496076	7.966	85.919	98	-1.376		76.044	87.917	start BL
05/15/2019	10:15:19.560	626	95.847	155.396	78.8574	101.947	98.3571	50.2877	67.0402	0.717023	0.488723	8.1	87.841	98	-1.387		75.992	87.91	start BL
05/15/2019	10:15:20.186	604	99.338	155.823	79.5288	102.123	99.6481	48.1816	67.5293	0.762136	0.516483	8.308	90.026	98	-1.387		75.765	87.905	start BL
05/15/2019	10:15:20.790	608	98.684	157.837	81.665	103.724	95.1669	51.9702	67.801	0.63711	0.453905	8.327	88.95	98	-1.405		75.687	87.907	start BL
05/15/2019	10:15:21.398	608	98.684	159.485	82.3975	105.162	99.7802	53.1277	68.5294	0.680765	0.467552	8.142	86.754	98	-1.41		75.743	87.916	start BL
05/15/2019	10:15:22.006	608	98.684	161.56	81.7871	105.543	106.487	52.0845	70.9445	0.766825	0.510882	7.927	85.677	98	-1.426		75.855	87.911	start BL
05/15/2019	10:15:22.614	626	95.847	160.278	82.0313	105.13	97.0774	49.5901	69.6688	0.681616	0.48917	7.818	85.014	98	-1.418		75.743	87.914	start BL
05/15/2019	10:15:23.240	620	96.774	163.086	81.8481	104.864	105.577	51.1843	68.5322	0.793684	0.515195	8.051	86.079	98	-1.418		75.856	87.923	start BL
05/15/2019	10:15:23.860	628	95.541	161.987	82.4585	105.696	103.063	49.4575	68.5692	0.78177	0.520123	7.977	83.663	98	-1.431		75.824	87.915	start BL
05/15/2019	10:15:24.488	648	92.593	163.33	82.3975	105.397	96.8513	49.7535	68.0491	0.692115	0.48629	7.995	82.757	98	-1.418		75.776	87.852	start BL
05/15/2019	10:15:25.136	644	93.168	163.635	81.0547	104.321	98.6721	50.596	69.2092	0.694648	0.487231	7.898	79.883	98	-1.418		75.813	87.894	start BL
05/15/2019	10:15:25.780	662	90.634	161.987	79.9561	102.815	94.7838	49.2189	66.7337	0.682787	0.480725	7.883	79.051	98	-1.421		75.801	87.884	start BL
05/15/2019	10:15:26.442	654	91.743	160.217	79.1626	100.856	98.4051	45.3526	66.1817	0.801619	0.539123	8.077	81.701	98	-1.42		75.856	87.856	start BL
05/15/2019	10:15:27.096	638	94.044	158.691	77.5757	101.249	96.1912	42.054	62.5732	0.865183	0.562809	7.874	81.236	98	-1.43		75.922	87.912	start BL
05/15/2019	10:15:27.734	640	93.75	158.936	78.9185	100.025	98.026	47.0587	64.4181	0.791194	0.519936	7.721	80.33	98	-1.43		75.659	87.905	start BL
05/15/2019	10:15:28.374	638	94.044	158.264	76.2939	99.49	101.562	45.6091	64.43	0.868421	0.550921	7.63	79.169	98	-1.415		75.659	87.91	start BL
05/15/2019	10:15:29.012	674	89.021	156.738	76.416	97.901	103.681	44.422	65.0324	0.911216	0.571549	7.628	80.881	98	-1.416		75.678	87.924	start BL
05/15/2019	10:15:29.686	654	91.743	156.616	74.4629	97.611	102.542	45.1769	64.5491	0.888708	0.559431	7.697	83.105	98	-1.42		75.749	87.858	start BL
05/15/2019	10:15:30.340	628	95.541	153.87	74.5239	98.242	98.5809	44.3079	64.7339	0.838401	0.550543	7.591	82.992	98	-1.426		75.731	87.892	start BL
05/15/2019	10:15:30.968	620	96.774	155.09	77.1484	99.663	99.9863	47.0247	65.8374	0.80443	0.529689	7.782	85.244	98	-1.428		75.576	87.833	start BL
05/15/2019	10:15:31.588	632	94.937	155.945	77.3926	99.868	100.348	46.0613	66.4567	0.816872	0.540984	8.043	86.733	98	-1.415		75.67	87.823	start BL
05/15/2019	10:15:32.220	648	92.593	158.142	78.3691	101.226	101.907	46.1667	66.0863	0.843451	0.546973	7.904	83.986	98	-1.431		75.591	87.833	start BL
05/15/2019	10:15:32.868	654	91.743	159.424	78.186	100.823	97.6543	44.2905	66.156	0.806634	0.546456	8.07	86.202	98	-1.417		75.518	87.9	start BL
05/15/2019	10:15:33.522	656	91.463	161.072	78.3691	102.408	99.1287	43.6973	64.6326	0.857639	0.559186	8.116	88.66	98	-1.421		75.564	87.903	start BL
05/15/2019	10:15:34.178	638	94.044	159.241	79.3457	102.177	95.4532	43.9316	64.6726	0.796653	0.539758	8.186	90.406	98	-1.423		75.496	87.848	start BL
05/15/2019	10:15:34.816	626	95.847	161.682	79.834	103.608	94.1365	45.6551	63.2714	0.766245	0.515012	8.373	90.104	98	-1.429		75.595	87.797	start BL
05/15/2019	10:15:35.442	640	93.75	162.109	82.3975	105.25	97.0414	48.4758	64.123	0.757381	0.500462	8.246	85.62	98	-1.416		75.357	87.662	start BL
05/15/2019	10:15:36.082	674	89.021	164.49	81.543	105.578	98.4831	45.462	64.1884	0.826023	0.538378	8.277	85.992	98	-1.423		75.546	87.794	start BL
05/15/2019	10:15:36.756	688	87.209	167.603	81.7871	106.664	94.4731	45.6374	66.0303	0.739597	0.516927	8.292	88.212	98	-1.421		75.503	87.918	start BL
05/15/2019	10:15:37.444	700	85.714	166.504	83.8623	104.862	96.6022	46.2546	64.7886	0.777106	0.521185	8.25	90.095	98	-1.421		75.701	87.922	start BL
05/15/2019	10:15:38.144	688	87.209	164.063	81.9092	105.167	95.8859	45.1851	64.742	0.783122	0.528762	8.009	87.662	98	-1.426		75.616	87.909	start BL
05/15/2019	10:15:38.832	672	89.286	165.649	81.0547	105.268	93.5344	45.5454	63.2496	0.758723	0.513062	7.888	84.705	98	-1.425		75.586	87.911	start BL
05/15/2019	10:15:39.504	660	90.909	163.33	82.2144	105.391	94.0958	45.1829	62.7058	0.780037	0.51982	8.086	84.641	98	-1.411		75.547	87.896	start BL
05/15/2019	10:15:40.164	648	92.593	163.33	81.7261	104.29	95.168	45.3846	64.6141	0.770472	0.523111	7.887	83.801	98	-1.425		75.491	87.92	start BL
05/15/2019	10:15:40.812	644	93.168	161.987	80.0781	104.287	92.1351	45.1299	63.8762	0.73588	0.510177	7.452	82.622	98	-1.421		75.603	87.91	start BL
05/15/2019	10:15:41.456	662	90.634	160.828	80.6274	103.519	92.7124	47.9151	64.6764	0.692637	0.483185	7.324	83.349	98	-1.425		75.653	87.894	start BL
05/15/2019	10:15:42.118	658	91.185	161.987	79.6509	103.223	98.2917	46.2585	62.481	0.832786	0.529376	7.387	85.904	98	-1.427		75.728	87.834	start BL
05/15/2019	10:15:42.776	674	89.021	161.865	79.3457	101.987	100.505	45.0417	63.8524	0.868616	0.551845	7.299	84.827	98	-1.424		75.427	87.903	start BL
05/15/2019	10:15:43.450	668	89.82	162.72	77.4536	102.138	94.8568	43.8328	64.2698	0.793903	0.537906	7.328	82.863	98	-1.424		75.674	87.909	start BL
05/15/2019	10:15:44.118	708	84.746	159.912	76.416	99.324	101.006	40.8278	63.6322	0.945718	0.595788	7.608	84.126	98	-1.417		75.583	87.915	start BL
05/15/2019	10:15:44.826	688	87.209	158.447	74.8901	97.248	98.2323	40.9048	61.7154	0.928902	0.583592	7.801	84.974	98	-1.423		75.658	87.918	start BL
05/15/2019	10:15:45.514	682	87.977	157.41	72.5708	96.974	95.663	41.565	61.1974	0.883992	0.565506	7.982	85.95	98	-1.427		75.591	87.839	start BL
05/15/2019	10:15:46.196	666	90.09	155.579	74.3408	97.135	98.3454	41.5221	61.1926	0.928596	0.577793	7.619	83.47	98	-1.421		75.562	87.914	start BL
05/15/2019	10:15:46.862	660	90.909	154.297	73.5474	96.007	97.1582	41.6712	62.6942	0.885043	0.5711	7.689	84.542	98	-1.409		75.592	87.898	start BL
05/15/2019	10:15:47.522	666	90.09	152.71	73.0591	95.519	104.552	42.7401	63.5285	0.972973	0.591206	7.643	85.17	98	-1.424		75.679	87.911	start BL
05/15/2019	10:15:48.188	646	92.879	153.381	72.7539	96.097	96.9269	41.2901	62.9053	0.884453	0.574007	8.063	90.028	98	-1.421		75.674	87.921	start BL
05/15/2019	10:15:48.834	636	94.34	150.452	74.1577	95.151	98.9288	44.0559	63.4596	0.864691	0.554671	7.875	91.919	98	-1.42		75.583	87.924	start BL
05/15/2019	10:15:49.470	642	93.458	152.832	74.585	97.478	99.3796	44.2963	64.471	0.854389	0.554272	7.932	91.711	98	-1.424		75.569	87.904	start BL
05/15/2019	10:15:50.112	646	92.879	154.48	76.0498	98.556	103.548	45.7723	65.0962	0.887536	0.557958	8.035	92.04	98	-1.415		75.586	87.913	start BL
05/15/2019	10:15:50.758	630	95.238	154.724	75.8057	98.447	105.219	45.568	67.269	0.886749	0.566921	8.02	90.419	98	-1.409		75.595	87.924	start BL
05/15/2019	10:15:51.388	650	92.308	154.175	77.0264	98.469	104.597	48.3608	67.9178	0.827999	0.537645	8.142	90.22	98	-1.42		75.732	87.916	start BL
05/15/2019	10:15:52.038	640	93.75	155.09	76.416	98.887	104.657	45.5945	65.7124	0.898804	0.564344	8.247	90.684	98	-1.426		75.632	87.902	start BL
05/15/2019	10:15:52.678	632	94.937	154.907	76.416	99.085	100.262	48.8227	66.2651	0.776261	0.513047	8.488	92.261	98	-1.422		75.618	87.91	start BL
05/15/2019	10:15:53.310	634	94.637	156.372	78.3691	100.585	105.061	51.1398	67.9999	0.792959	0.513237	8.617	92.31	98	-1.429		75.504	87.916	start BL
05/15/2019	10:15:53.944	650	92.308	157.349	78.7354	100.129	105.542	49.2012	68.8632	0.818157	0.533824	8.42	89.861	98	-1.415		75.718	87.927	start BL
05/15/2019	10:15:54.594	634	94.637	157.898	76.8433	101.217	101.218	49.1816	69.0742	0.753343	0.514103	8.283	88.356	98	-1.429		75.682	87.908	start BL
05/15/2019	10:15:55.228	662	90.634	157.104	77.8809	100.004	107.565	50.0868	68.45	0.839715	0.534359	8.484	90.153	98	-1.422		75.904	87.91	start BL
05/15/2019	10:15:55.890	666	90.09	157.837	77.1484	100.295	100.314	47.7833	69.1968	0.759148	0.523662	8.457	90.544	98	-1.422		75.629	87.919	start BL
05/15/2019	10:15:56.556	666	90.09	160.034	79.3457	101.849	106.774	48.077	66.4032	0.883941	0.549729	8.119	87.305	98	-1.42		75.71	87.901	start BL
05/15/2019	10:15:57.222	690	86.957	161.804	80.7495	101.228	106.751	49.7648	68.3306	0.833975	0.533823	8.235	87.449	98	-1.41		75.654	87.911	start BL
05/15/2019	10:15:57.912	702	85.47	159.729	77.0874	98.676	106.362	50.4745	69.7118	0.801689	0.525445	8.063	84.851	98	-1.424		75.386	87.907	start BL
05/15/2019	10:15:58.614	696	86.207	157.532	74.8901	97.557	110.418	50.2601	70.2886	0.855867	0.544819	7.837	83.774	98	-1.409		75.515	87.904	start BL
05/15/2019	10:15:59.310	690	86.957	157.959	75.1343	98.138	104.981	46.3207	68.4678	0.856754	0.55877	8.359	89.237	98	-1.419		75.588	87.913	start BL
05/15/2019	10:16:00.000	682	87.977	155.273	75.5005	96.998	109.323	46.5296	68.3879	0.918194	0.574384	7.993	88.212	98	-1.395		75.407	87.938	start BL
05/15/2019	10:16:00.682	688	87.209	155.09	74.4019	96.104	101.925	45.7622	67.5189	0.831806	0.55102	7.888	87.435	98	-1.402		75.288	87.913	start BL
05/15/2019	10:16:01.370	668	89.82	155.823	74.0356	98.299	107.391	47.9583	69.2044	0.858794	0.553422	7.666	84.437	98	-1.396		75.275	87.909	start BL
05/15/2019	10:16:02.038	640	93.75	153.809	75.6226	99.276	103.817	50.3967	70.4842	0.757908	0.514564	7.554	87.549	98	-1.424		75.478	87.914	start BL
05/15/2019	10:16:02.678	654	91.743	157.227	78.4912	99.807	101.583	52.4604	71.0941	0.69095	0.483571	7.453	86.956	98	-1.425		75.27	87.905	start BL
05/15/2019	10:16:03.332	656	91.463	161.865	79.1016	104.247	108.2	55.0972	73.1414	0.726027	0.490783	7.579	89.071	98	-1.413		75.315	87.912	start BL
05/15/2019	10:16:03.988	696	86.207	164.978	81.7871	105.296	110.528	54.661	75.0624	0.74427	0.505454	7.679	88.275	98	-1.421		75.492	87.916	start BL
05/15/2019	10:16:04.684	716	83.799	167.725	82.8247	105.763	106.808	49.9585	74.5866	0.762198	0.53226	7.807	89.165	98	-1.408		75.432	87.915	start BL
05/15/2019	10:16:05.400	696	86.207	166.748	82.9468	107.592	106.754	52.877	74.4157	0.723996	0.504682	7.807	89.259	98	-1.395		75.49	87.921	start BL
05/15/2019	10:16:06.096	692	86.705	167.603	84.7778	106.953	104.881	54.2085	71.3476	0.710226	0.483145	8.25	92.556	98	-1.383		75.623	87.909	start BL
05/15/2019	10:16:06.788	688	87.209	167.847	84.4727	108.658	101.415	52.2996	71.6538	0.685452	0.4843	8.132	87.373	98	-1.384		75.154	87.913	start BL
05/15/2019	10:16:07.476	682	87.977	167.236	84.3506	106.021	102.521	51.4836	72.7904	0.701157	0.497824	8.152	88.238	98	-1.42		75.323	87.911	start BL
05/15/2019	10:16:08.158	664	90.361	166.87	83.6182	107.378	102.882	51.4788	70.6785	0.727286	0.499634	7.942	86.799	98	-1.421		75.417	87.917	start BL
05/15/2019	10:16:08.822	680	88.235	165.222	83.6182	106.494	106.396	51.4883	71.9986	0.76262	0.516069	7.594	88.077	98	-1.426		75.494	87.911	start BL
05/15/2019	10:16:09.502	658	91.185	167.603	84.1675	106.411	97.8161	50.5245	70.1427	0.674219	0.483475	7.221	86.203	98	-1.419		75.34	87.905	start BL
05/15/2019	10:16:10.160	660	90.909	166.016	83.1909	106.074	103.654	50.9451	70.2319	0.750497	0.508507	7.207	84.282	98	-1.416		75.342	87.917	start BL
05/15/2019	10:16:10.820	648	92.593	166.077	82.2144	105.694	105.626	53.1527	71.9995	0.728803	0.496785	6.945	80.051	98	-1.434		75.462	87.743	start BL
05/15/2019	10:16:11.468	686	87.464	164.185	82.3364	104.488	102.431	50.5693	70.7496	0.733037	0.50631	7.088	81.672	98	-1.437		75.373	87.905	start BL
05/15/2019	10:16:12.154	668	89.82	165.527	80.5054	103.54	103.869	49.9206	69.2878	0.778619	0.519391	7.048	80.651	98	-1.415		75.434	87.845	start BL
05/15/2019	10:16:12.822	666	90.09	162.842	80.2002	101.781	103.385	49.9378	70.5909	0.757134	0.51697	7.152	79.481	98	-1.419		75.501	87.766	start BL
05/15/2019	10:16:13.488	640	93.75	159.79	78.6133	101.626	103.912	49.2901	67.8857	0.804622	0.525657	7.061	79.52	98	-1.425		75.373	87.837	start BL
05/15/2019	10:16:14.128	616	97.403	158.875	79.1626	102.07	98.0934	48.7442	67.4513	0.731626	0.503083	7.325	81.221	98	-1.431		75.581	87.657	start BL
05/15/2019	10:16:14.744	610	98.361	159.18	79.7729	104.463	102.946	48.6854	67.6317	0.802289	0.527076	7.326	80.547	98	-1.422		75.586	87.672	start BL
05/15/2019	10:16:15.354	608	98.684	159.18	82.0313	102.75	104.857	53.572	69.2515	0.740555	0.489093	7.436	80.997	98	-1.42		75.542	87.795	start BL
05/15/2019	10:16:15.962	648	92.593	158.081	79.5898	102.338	104.447	53.5389	69.7497	0.729867	0.487406	7.328	81.099	98	-1.423		75.615	87.866	start BL
05/15/2019	10:16:16.610	662	90.634	159.546	79.4067	101.134	105.065	50.7443	70.6229	0.769173	0.517022	7.526	84.752	98	-1.424		75.855	87.906	start BL
05/15/2019	10:16:17.272	676	88.757	159.18	75.8057	98.06	104.187	55.4077	71.9794	0.677679	0.468188	7.808	87.324	98	-1.421		75.399	87.843	start BL
05/15/2019	10:16:17.948	684	87.719	160.706	75.6836	103.145	102.388	49.026	71.8826	0.742346	0.521173	7.781	85.095	98	-1.429		75.488	87.898	start BL
05/15/2019	10:16:18.632	698	85.96	164.551	81.4819	102.927	102.423	50.6204	70.9263	0.730376	0.505772	8.055	84.487	98	-1.411		75.676	87.84	start BL
05/15/2019	10:16:19.330	702	85.47	166.748	80.6274	105.715	100.293	50.8514	70.0839	0.705457	0.49297	8.165	82.841	98	-1.425		75.531	87.687	start BL
05/15/2019	10:16:20.032	700	85.714	164.368	81.2378	101.394	103.933	49.2362	68.8039	0.794961	0.526268	8.165	82.256	98	-1.426		75.696	87.716	start BL
05/15/2019	10:16:20.732	670	89.552	162.231	79.1016	101.249	107.702	49.2209	69.5971	0.840285	0.542991	8.133	86.751	98	-1.417		75.705	87.843	start BL
05/15/2019	10:16:21.402	654	91.743	156.616	77.4536	99.711	102.569	49.9056	66.5387	0.791463	0.513441	7.862	86.458	98	-1.423		75.89	87.739	start BL
05/15/2019	10:16:22.056	628	95.541	155.334	79.2847	100.342	100.492	49.1903	67.1782	0.76367	0.510507	7.961	90.949	98	-1.439		75.702	87.883	start BL
05/15/2019	10:16:22.684	614	97.72	156.128	79.1016	100.406	103.037	50.4933	68.5207	0.766834	0.509951	7.927	89.889	98	-1.406		75.516	87.755	start BL
05/15/2019	10:16:23.298	608	98.684	155.457	79.2847	100.971	107.114	49.4371	68.6069	0.840688	0.538463	7.572	88	98	-1.428		75.638	87.893	start BL
05/15/2019	10:16:23.906	628	95.541	157.227	79.5288	101.074	96.8271	51.6512	68.8962	0.65571	0.466563	7.467	87.222	98	-1.431		75.491	87.9	start BL
05/15/2019	10:16:24.534	612	98.039	160.217	78.6133	102.55	101.241	48.1265	69.4668	0.764608	0.524636	7.54	88.063	98	-1.423		75.718	87.89	start BL
05/15/2019	10:16:25.146	560	107.143	158.752	80.0781	103.431	105.311	52.0517	70.6018	0.754368	0.505736	7.687	88.693	98	-1.432		75.487	87.739	start BL
05/15/2019	10:16:25.706	628	95.541	161.316	84.8389	105.666	107.791	54.045	71.7747	0.74882	0.498614	7.754	87.171	98	-1.447		75.66	87.842	start BL
05/15/2019	10:16:26.334	640	93.75	162.781	83.1299	105.047	105.546	55.6343	72.9645	0.684055	0.47289	7.634	82.749	98	-1.39		75.758	87.905	start BL
05/15/2019	10:16:26.974	660	90.909	165.283	81.604	104.804	102.021	51.2315	71.8902	0.706489	0.497834	7.537	79.069	98	-1.422		75.744	87.776	start BL
05/15/2019	10:16:27.634	672	89.286	164.063	80.5054	102.52	102.745	49.5625	70.3446	0.756026	0.517616	7.804	80.235	98	-1.43		75.917	87.848	start BL
05/15/2019	10:16:28.306	692	86.705	162.109	78.5522	101.177	101.949	48.5953	68.3603	0.780481	0.523338	7.849	80.247	98	-1.428		75.692	87.934	start BL
05/15/2019	10:16:28.998	658	91.185	159.546	77.8809	100.982	101.906	48.3037	67.4431	0.794785	0.525999	7.908	81.797	98	-1.422		75.763	87.843	start BL
05/15/2019	10:16:29.656	626	95.847	159.607	77.6978	101.423	98.9351	48.1156	67.616	0.751589	0.513665	8.074	81.395	98	-1.431		75.834	87.932	start BL
05/15/2019	10:16:30.282	650	92.308	159.119	79.4678	100.457	101.537	49.2827	68.7015	0.7606	0.514633	7.765	76.812	98	-1.42		75.67	87.901	start BL
05/15/2019	10:16:30.932	654	91.743	159.973	77.0264	100.555	99.6847	47.7033	67.3811	0.771454	0.521458	7.452	76.113	98	-1.432		75.745	87.84	start BL
05/15/2019	10:16:31.586	644	93.168	158.447	77.7588	101.74	96.718	48.0845	68.192	0.713184	0.502838	7.7	84.038	98	-1.42		75.725	87.921	start BL
05/15/2019	10:16:32.230	612	98.039	157.532	77.6978	100.437	97.2168	46.994	65.7578	0.763755	0.516607	7.632	85.901	98	-1.424		75.733	87.91	start BL
05/15/2019	10:16:32.842	606	99.01	156.067	79.0405	102.129	98.9828	46.332	67.0018	0.785811	0.531918	7.621	86.388	98	-1.434		75.801	87.915	start BL
05/15/2019	10:16:33.448	600	100	157.837	79.6509	102.185	98.6898	49.6694	66.3351	0.738982	0.496712	7.569	84.565	98	-1.414		75.906	87.893	start BL
05/15/2019	10:16:34.048	616	97.403	157.776	80.9937	104.137	100.714	48.4791	67.7152	0.771387	0.518644	7.572	81.961	98	-1.421		75.777	87.91	start BL
05/15/2019	10:16:34.664	616	97.403	159.363	81.665	104.048	98.945	49.4915	67.2268	0.735622	0.499808	7.766	83.086	98	-1.412		75.738	87.99	start BL
05/15/2019	10:16:35.280	612	98.039	160.217	81.665	105.124	96.8708	48.0593	64.6678	0.754804	0.503882	7.817	85.154	98	-1.421		75.895	87.905	start BL
05/15/2019	10:16:35.892	608	98.684	161.682	83.4961	106.036	93.3864	49.7721	66.6069	0.654802	0.467031	7.913	85.559	98	-1.427		75.748	87.981	start BL
05/15/2019	10:16:36.500	626	95.847	164.246	83.6792	107.31	97.0843	49.2534	67.837	0.705085	0.492674	8.22	87.613	98	-1.419		75.823	87.91	start BL
05/15/2019	10:16:37.126	654	91.743	164.734	83.1909	104.789	97.1465	47.7087	68.5673	0.721011	0.508899	8.249	84.116	98	-1.423		75.822	87.988	start BL
05/15/2019	10:16:37.780	676	88.757	165.466	81.1157	103.534	97.8278	45.3638	65.9334	0.795711	0.536289	8.032	80.456	98	-1.423		75.857	88.016	start BL
05/15/2019	10:16:38.456	644	93.168	163.025	79.895	103.064	96.8105	43.149	64.5248	0.831642	0.554294	8.11	81.917	98	-1.422		76.049	88.146	start BL
05/15/2019	10:16:39.100	626	95.847	160.522	81.1768	103.118	102.118	44.9029	63.0481	0.907487	0.560285	7.989	81.774	98	-1.428		75.987	88.053	start BL
05/15/2019	10:16:39.726	640	93.75	159.18	79.9561	101.419	98.843	45.1487	64.2373	0.835874	0.543228	8.058	82.591	98	-1.417		75.829	88.128	start BL
05/15/2019	10:16:40.366	620	96.774	160.034	78.6133	101.227	99.967	45.9371	64.1467	0.842285	0.540477	7.923	80.218	98	-1.42		75.72	88.158	start BL
05/15/2019	10:16:40.986	608	98.684	158.325	79.4678	101.224	100.225	45.6755	64.8973	0.840546	0.544269	7.82	80.231	98	-1.418		75.693	88.151	start BL
05/15/2019	10:16:41.594	596	100.671	155.579	78.3081	102.206	94.3141	44.3414	65.1883	0.766591	0.529855	7.718	82.389	98	-1.423		75.866	88.166	start BL
05/15/2019	10:16:42.190	586	102.389	157.715	81.4819	102.605	101.823	48.2224	65.118	0.823124	0.526408	7.606	84.422	98	-1.44		75.94	88.155	start BL
05/15/2019	10:16:42.776	578	103.806	157.715	81.665	104.187	97.2823	49.9642	67.0848	0.705346	0.486399	7.567	84.571	98	-1.415		75.822	88.148	start BL
05/15/2019	10:16:43.354	584	102.74	158.691	81.7261	105.002	102.905	50.0924	68.706	0.768671	0.513216	7.769	83.165	98	-1.418		75.813	88.155	start BL
05/15/2019	10:16:43.938	596	100.671	161.438	84.4727	106.999	101.116	53.1562	69.9492	0.68564	0.474306	7.848	82.373	98	-1.426		75.884	88.151	start BL
05/15/2019	10:16:44.534	586	102.389	163.757	85.2661	109.507	104.97	54.1516	70.5718	0.720101	0.484125	7.639	80.753	98	-1.421		75.499	88.148	start BL
05/15/2019	10:16:45.120	580	103.448	165.71	87.8906	109.942	103.964	54.7358	71.9046	0.684633	0.473512	7.971	82.298	98	-1.418		75.784	88.143	start BL
05/15/2019	10:16:45.700	570	105.263	165.527	88.3789	110.226	100.283	54.4399	72.6302	0.63119	0.457139	8.17	83.087	98	-1.439		76.475	88.146	start BL
05/15/2019	10:16:46.270	604	99.338	165.527	87.8906	109.199	96.6261	53.0309	70.69	0.61671	0.451174	8.106	80.517	98	-1.421		76.393	88.101	start BL
05/15/2019	10:16:46.874	628	95.541	167.603	85.2051	107.662	101.205	50.2812	68.3614	0.744922	0.503175	8.175	79.25	98	-1.416		76.095	88.163	start BL
05/15/2019	10:16:47.502	630	95.238	169.861	83.7402	107.866	100.409	48.0702	67.3132	0.777543	0.521257	8.151	78.733	98	-1.429		75.494	88.147	start BL
05/15/2019	10:16:48.132	628	95.541	168.091	83.9233	105.806	96.2566	46.5234	65.1311	0.763586	0.516673	8.069	78.592	98	-1.415		74.851	88.15	start BL
05/15/2019	10:16:48.760	646	92.879	167.053	81.7871	103.72	96.8059	46.1766	65.5309	0.772602	0.522998	7.983	78.408	98	-1.425		75.184	88.134	start BL
05/15/2019	10:16:49.406	616	97.403	165.161	81.1768	103.073	98.324	45.9453	64.955	0.806386	0.532716	7.994	78.252	98	-1.424		75.771	88.16	start BL
05/15/2019	10:16:50.022	610	98.361	160.583	79.2236	101.743	96.7433	43.7511	64.2437	0.824862	0.547761	7.663	73.612	98	-1.429		75.858	88.128	start BL
05/15/2019	10:16:50.632	602	99.668	161.438	79.1626	103.001	98.3825	46.024	66.6913	0.785088	0.532193	7.486	72.467	98	-1.427		75.956	88.148	start BL
05/15/2019	10:16:51.234	620	96.774	160.95	80.9326	102.313	98.4289	49.6052	67.5709	0.722555	0.49603	7.365	75.246	98	-1.407		75.998	88.139	start BL
05/15/2019	10:16:51.854	630	95.238	163.513	79.834	103.232	99.0985	48.5358	68.2188	0.741184	0.510226	7.42	77.686	98	-1.419		76.261	88.152	start BL
05/15/2019	10:16:52.484	624	96.154	163.696	79.7729	103.319	103.42	49.4835	68.4603	0.787846	0.521528	7.581	79.3	98	-1.43		76.075	88.144	start BL
05/15/2019	10:16:53.108	626	95.847	163.086	79.2236	102.924	102.615	50.4193	70.2131	0.743396	0.508658	7.577	80.319	98	-1.424		76.078	88.218	start BL
05/15/2019	10:16:53.734	616	97.403	163.452	80.0781	104.213	105.52	50.2626	69.5788	0.794173	0.523669	7.666	81.015	98	-1.427		76	88.143	start BL
05/15/2019	10:16:54.350	632	94.937	163.025	82.2144	104.16	108.147	53.2319	70.6595	0.777172	0.50778	7.986	82.261	98	-1.415		76.263	88.162	start BL
05/15/2019	10:16:54.982	640	93.75	166.809	81.1157	105.195	101.133	48.2184	69.8472	0.757581	0.523219	8.093	82.234	98	-1.422		76.404	88.162	start BL
05/15/2019	10:16:55.622	644	93.168	165.894	81.543	103.778	107.89	47.1792	70.8149	0.857313	0.562709	7.971	80.293	98	-1.424		76.393	88.165	start BL
05/15/2019	10:16:56.266	644	93.168	164.978	80.8716	103.507	102.87	50.6906	70.4305	0.740861	0.507235	7.864	81.468	98	-1.417		76.388	88.152	start BL
05/15/2019	10:16:56.910	632	94.937	162.964	79.4678	103.326	103.893	51.0193	68.911	0.767277	0.508925	8.075	84.469	98	-1.423		76.316	88.233	start BL
05/15/2019	10:16:57.542	638	94.044	162.109	81.1768	103.317	94.0885	50.2708	69.7471	0.628237	0.465707	8.103	84.417	98	-1.431		76.301	88.146	start BL
05/15/2019	10:16:58.180	646	92.879	162.781	80.2002	103.651	97.3991	50.5961	69.1898	0.676445	0.480529	8.261	85.74	98	-1.407		76.163	88.25	start BL
05/15/2019	10:16:58.826	648	92.593	163.818	79.6509	101.73	103.027	46.9124	66.0714	0.849304	0.544659	8.046	83.459	98	-1.426		76.226	88.195	start BL
05/15/2019	10:16:59.474	632	94.937	161.926	79.1016	101.811	100.533	44.4689	64.843	0.864612	0.557668	8.013	84.884	98	-1.422		76.078	88.3	start BL
05/15/2019	10:17:00.106	618	97.087	159.058	78.064	100.567	94.8901	43.9998	65.0398	0.782447	0.536307	8.014	86.114	98	-1.426		76.057	88.292	start BL
05/15/2019	10:17:00.724	614	97.72	158.02	79.3457	100.671	97.0988	45.4994	63.448	0.813255	0.531411	7.76	83.459	98	-1.437		76.01	88.315	start BL
05/15/2019	10:17:01.338	610	98.361	157.532	79.1626	101.994	102.162	46.348	64.9285	0.859624	0.546329	7.883	83.771	98	-1.412		75.897	88.396	start BL
05/15/2019	10:17:01.948	606	99.01	159.18	79.4067	102.364	98.4752	46.8409	66.6197	0.775061	0.524338	7.962	83.874	98	-1.419		75.892	88.243	start BL
05/15/2019	10:17:02.554	604	99.338	159.851	80.0781	102.653	96.394	50.6143	66.2915	0.690582	0.474923	7.872	83.801	98	-1.435		75.808	88.318	start BL
05/15/2019	10:17:03.158	602	99.668	158.691	79.3457	102.283	97.2456	47.8438	65.9094	0.749542	0.508011	8.03	86.551	98	-1.415		75.754	88.383	start BL
05/15/2019	10:17:03.760	590	101.695	159.912	79.5898	103.659	94.6978	46.3418	66.1964	0.730492	0.510634	8.049	86.771	98	-1.428		75.718	88.424	start BL
05/15/2019	10:17:04.350	594	101.01	159.424	82.0923	105.359	96.6457	48.6666	66.5218	0.721253	0.496443	8.241	86.907	98	-1.415		75.698	88.239	start BL
05/15/2019	10:17:04.944	592	101.351	161.072	82.3364	105.628	100.755	50.3997	67.9791	0.740748	0.49978	8.116	83.648	98	-1.436		75.764	88.249	start BL
05/15/2019	10:17:05.536	602	99.668	161.438	82.8247	105.524	95.3167	51.6016	66.351	0.658847	0.45863	8.335	84.708	98	-1.418		75.718	88.321	start BL
05/15/2019	10:17:06.138	610	98.361	162.598	82.1533	104.889	98.8991	49.1799	66.2629	0.750333	0.502727	8.348	84.848	98	-1.433		75.624	88.325	start BL
05/15/2019	10:17:06.748	604	99.338	161.499	81.7261	105.357	97.8556	50.5579	66.5232	0.710995	0.483341	8.592	86.53	98	-1.428		75.693	88.391	start BL
05/15/2019	10:17:07.352	604	99.338	163.635	82.6416	106.539	96.0635	49.3865	67.6598	0.689878	0.485897	8.393	84.53	98	-1.426		75.761	88.412	start BL
05/15/2019	10:17:07.956	618	97.087	163.086	82.9468	106.01	97.1644	49.2821	67.351	0.710937	0.492797	8.513	85.64	98	-1.421		75.51	88.391	start BL
05/15/2019	10:17:08.574	616	97.403	162.415	81.665	106.269	96.9728	47.5335	67.3366	0.734211	0.509826	8.539	83.872	98	-1.427		75.381	88.406	start BL
05/15/2019	10:17:09.190	604	99.338	162.231	81.4819	103.899	98.8352	46.6631	66.8154	0.78084	0.527869	8.314	81.903	98	-1.427		75.3	88.392	start BL
05/15/2019	10:17:09.794	610	98.361	159.912	81.1768	103.831	93.5548	48.2943	64.383	0.702988	0.483786	8.468	84.03	98	-1.433		75.41	88.386	start BL
05/15/2019	10:17:10.404	602	99.668	162.17	80.6885	104.654	97.4512	45.5044	63.372	0.819712	0.533055	7.943	79.672	98	-1.414		75.069	88.38	start BL
05/15/2019	10:17:11.006	604	99.338	160.889	79.895	103.374	90.666	44.4771	63.7243	0.724823	0.50944	7.974	80.872	98	-1.423		75.198	88.389	start BL
05/15/2019	10:17:11.610	610	98.361	159.729	79.7729	102.695	94.1908	45.9617	63.323	0.761637	0.512036	7.977	80.334	98	-1.428		74.964	88.397	start BL
05/15/2019	10:17:12.220	606	99.01	158.264	79.1626	102.205	95.7948	43.234	62.8568	0.8362	0.548682	8.053	81.335	98	-1.426		75.299	88.405	start BL
05/15/2019	10:17:12.826	602	99.668	158.325	77.7588	101.66	95.0577	43.5356	64.0599	0.804282	0.542009	7.923	81.141	98	-1.433		75.09	88.412	start BL
05/15/2019	10:17:13.428	612	98.039	158.875	79.7729	102.235	96.0843	43.8108	63.2305	0.826714	0.544038	8.315	84.816	98	-1.426		75.175	88.405	start BL
05/15/2019	10:17:14.040	624	96.154	158.264	78.186	99.765	96.143	43.8382	62.953	0.830854	0.544031	8.376	84.495	98	-1.414		74.931	88.377	start BL
05/15/2019	10:17:14.664	630	95.238	158.203	75.4395	99.625	92.4111	41.6092	61.7276	0.823002	0.549738	8.191	83.044	98	-1.417		74.859	88.39	start BL
05/15/2019	10:17:15.294	632	94.937	156.494	75.8057	98.113	95.3663	41.0658	60.5832	0.896297	0.569389	8.32	83.324	98	-1.428		74.907	88.403	start BL
05/15/2019	10:17:15.926	624	96.154	154.846	73.6694	97.182	93.3526	41.2993	61.0727	0.852317	0.557599	8.478	85.486	98	-1.428		74.468	88.402	start BL
05/15/2019	10:17:16.550	618	97.087	153.625	74.585	97.807	95.3191	43.6823	60.094	0.859268	0.541726	8.393	85.015	98	-1.429		74.649	88.381	start BL
05/15/2019	10:17:17.168	610	98.361	154.907	76.2939	97.927	95.6196	45.2319	63.2324	0.796865	0.52696	8.591	87.61	98	-1.417		74.532	88.386	start BL
05/15/2019	10:17:17.778	624	96.154	154.419	75.5005	98.586	98.7085	45.0369	64.7791	0.828532	0.543738	8.316	83.881	98	-1.416		74.559	88.396	start BL
05/15/2019	10:17:18.402	618	97.087	154.846	75.3784	98.434	98.2582	44.072	64.5144	0.839909	0.551468	8.208	83.642	98	-1.425		74.528	88.399	start BL
05/15/2019	10:17:19.020	598	100.334	153.625	76.2329	98.695	96.3104	46.082	64.6566	0.776849	0.521526	8.497	88.639	98	-1.419		74.618	88.398	start BL
05/15/2019	10:17:19.618	594	101.01	151.184	75.4395	98.608	93.7303	47.5946	65.7517	0.701665	0.492217	8.61	90.61	98	-1.432		74.432	88.425	start BL
05/15/2019	10:17:20.212	582	103.093	153.625	77.5146	100.827	96.4993	48.0264	64.8501	0.747462	0.502314	8.375	88.353	98	-1.423		74.496	88.408	start BL
05/15/2019	10:17:20.794	584	102.74	156.616	80.3833	102.312	101.125	50.2484	67.0245	0.75907	0.503105	8.399	87.259	98	-1.424		74.459	88.403	start BL
05/15/2019	10:17:21.378	604	99.338	159.851	81.543	105.462	103.778	51.8153	68.8601	0.754609	0.500709	8.523	87.24	98	-1.413		74.376	88.387	start BL
05/15/2019	10:17:21.982	626	95.847	163.086	83.0078	105.527	100.597	53.8052	71.6891	0.65271	0.465143	8.611	87.696	98	-1.424		74.362	88.414	start BL
05/15/2019	10:17:22.608	638	94.044	164.063	82.4585	106.019	100.934	52.1258	71.0503	0.686955	0.483566	8.762	91.154	98	-1.429		74.384	88.354	start BL
05/15/2019	10:17:23.246	638	94.044	163.879	82.0923	105.637	105.022	49.1768	70.5932	0.79108	0.531746	8.535	87.194	98	-1.434		74.424	88.38	start BL
05/15/2019	10:17:23.884	644	93.168	164.856	82.7026	105.772	103.141	50.228	68.3445	0.774207	0.513015	8.857	88.822	98	-1.427		74.435	88.364	start BL
05/15/2019	10:17:24.528	670	89.552	166.199	81.9092	105.343	99.7923	49.1744	70.6263	0.7167	0.507232	8.447	82.578	98	-1.434		74.311	88.378	start BL
05/15/2019	10:17:25.198	660	90.909	165.344	79.895	103.704	100.299	46.7707	66.8013	0.801303	0.533686	8.566	82.977	98	-1.432		74.302	88.389	start BL
05/15/2019	10:17:25.858	672	89.286	163.025	78.3691	102.012	97.3624	46.9634	65.7174	0.766905	0.517643	8.277	81.653	98	-1.422		74.321	88.378	start BL
05/15/2019	10:17:26.530	670	89.552	159.424	77.6978	99.781	99.6268	43.8526	65.4787	0.851792	0.559831	8.105	83.017	98	-1.42		74.15	88.393	start BL
05/15/2019	10:17:27.200	640	93.75	160.095	77.0264	99.799	98.8015	46.1831	63.3999	0.829944	0.532567	8.199	86.749	98	-1.424		73.945	88.389	start BL
05/15/2019	10:17:27.840	632	94.937	159.546	77.1484	100.146	99.997	47.7997	66.798	0.78142	0.521989	7.952	84.846	98	-1.409		73.953	88.403	start BL
05/15/2019	10:17:28.472	608	98.684	158.752	75.7446	99.735	101.787	48.15	67.6301	0.793092	0.526953	7.657	81.724	98	-1.418		73.964	88.385	start BL
05/15/2019	10:17:29.080	600	100	155.579	75.3784	99.132	103.872	47.6171	67.9128	0.828342	0.54158	7.622	83.842	98	-1.428		74.128	88.405	start BL
05/15/2019	10:17:29.680	586	102.389	153.809	75.6836	99.5	102.308	46.8634	66.7511	0.830619	0.541938	7.794	86.691	98	-1.422		74.2	88.379	start BL
05/15/2019	10:17:30.266	584	102.74	155.09	78.3691	99.793	98.3445	48.2857	68.2783	0.733158	0.509015	7.836	87.434	98	-1.42		74.101	88.388	start BL
05/15/2019	10:17:30.850	598	100.334	156.738	78.186	101.28	106.52	49.6151	67.6455	0.841229	0.53422	7.71	86.62	98	-1.411		74.208	88.398	start BL
05/15/2019	10:17:31.448	598	100.334	159.485	77.4536	101.919	101.585	51.2057	69.3388	0.726571	0.495934	7.76	86.059	98	-1.425		74.302	88.41	start BL
05/15/2019	10:17:32.046	614	97.72	159.058	78.4912	101.377	105.187	47.5794	69.2713	0.831624	0.547669	8.211	86.727	98	-1.421		74.288	88.322	start BL
05/15/2019	10:17:32.660	622	96.463	158.875	77.6367	100.64	104.064	49.105	68.6203	0.800916	0.528127	8.624	90.413	98	-1.434		74.534	88.389	start BL
05/15/2019	10:17:33.282	612	98.039	158.081	76.9653	99.979	102.928	48.3255	68.701	0.794776	0.53049	9.082	92.876	98	-1.421		74.289	88.404	start BL
05/15/2019	10:17:33.894	604	99.338	159.241	76.9653	100.906	107.623	48.5531	67.1353	0.879863	0.548859	8.764	87.454	98	-1.437		74.429	88.395	start BL
05/15/2019	10:17:34.498	624	96.154	158.752	78.4302	101.231	106.706	49.991	67.8478	0.835922	0.531509	8.727	85.535	98	-1.404		74.059	88.407	start BL
05/15/2019	10:17:35.122	626	95.847	159.729	77.5757	100.936	101.128	48.757	67.3402	0.777702	0.517866	8.607	82.933	98	-1.416		74.499	88.381	start BL
05/15/2019	10:17:35.748	612	98.039	160.156	77.8809	102.233	98.9041	46.9351	66.4421	0.782169	0.525448	8.959	88.993	98	-1.423		74.095	88.39	start BL
05/15/2019	10:17:36.360	610	98.361	158.447	78.3691	101.918	101.392	45.2656	65.842	0.852448	0.553561	8.947	89.72	98	-1.424		74.445	88.389	start BL
05/15/2019	10:17:36.970	612	98.039	158.691	76.8433	101.197	95.0786	44.0685	64.0337	0.796614	0.536505	8.544	87.436	98	-1.422		74.486	88.397	start BL
05/15/2019	10:17:37.582	608	98.684	158.875	77.7588	102.118	94.3124	45.1434	61.8255	0.795287	0.521342	8.571	88.936	98	-1.434		74.239	88.388	start BL
05/15/2019	10:17:38.190	616	97.403	161.011	79.7729	103.127	100.15	46.4928	63.3787	0.846617	0.53577	8.652	88.265	98	-1.422		74.198	88.457	start BL
05/15/2019	10:17:38.806	606	99.01	162.72	79.1626	104.115	97.8522	47.6048	66.1833	0.759216	0.513503	8.773	88.906	98	-1.42		74.212	88.561	start BL
05/15/2019	10:17:39.412	642	93.458	162.17	80.3833	103.11	98.2458	46.02	66.3118	0.787578	0.531583	8.694	89.952	98	-1.424		74.281	88.562	start BL
05/15/2019	10:17:40.054	626	95.847	164.001	79.1016	103.72	95.7853	46.3644	65.4001	0.75567	0.515955	9.027	93.619	98	-1.432		74.11	88.57	start BL
05/15/2019	10:17:40.680	638	94.044	161.682	80.2612	102.652	98.3797	46.752	64.8946	0.795561	0.524779	8.887	90.836	98	-1.422		74.364	88.56	start BL
05/15/2019	10:17:41.318	622	96.463	161.926	77.6367	102.907	96.199	44.33	62.1499	0.834579	0.539185	8.491	86.672	98	-1.439		74.438	88.608	start BL
05/15/2019	10:17:41.940	630	95.238	161.438	79.5898	102.724	95.5308	45.0376	63.1795	0.799203	0.528554	8.471	86.314	98	-1.434		74.257	88.575	start BL
05/15/2019	10:17:42.570	644	93.168	164.307	80.2612	103.649	94.1946	46.5342	65.3336	0.729493	0.505978	8.564	86.585	98	-1.423		74.188	88.631	start BL
05/15/2019	10:17:43.214	638	94.044	164.185	78.4912	102.691	98.5436	42.9476	63.2188	0.879424	0.564177	8.512	86.87	98	-1.41		74.203	88.652	start BL
05/15/2019	10:17:43.852	634	94.637	162.842	79.0405	103.14	97.4297	44.1389	63.2558	0.842465	0.546967	8.473	87.981	98	-1.421		74.032	88.637	start BL
05/15/2019	10:17:44.486	618	97.087	161.926	78.4302	101.486	95.7862	43.6491	62.9822	0.827808	0.544307	8.174	86.171	98	-1.433		74.256	88.628	start BL
05/15/2019	10:17:45.104	616	97.403	160.156	78.9795	101.152	92.5294	43.9509	62.269	0.780138	0.525006	8.333	88.049	98	-1.419		74.255	88.64	start BL
05/15/2019	10:17:45.720	618	97.087	159.912	78.2471	101.307	91.9852	45.8721	61.8079	0.746072	0.50131	8.286	87.5	98	-1.419		74.451	88.568	start BL
05/15/2019	10:17:46.338	616	97.403	159.485	77.5757	100.853	93.682	45.1402	62.8216	0.772693	0.518155	8.288	86.411	98	-1.433		74.325	88.633	start BL
05/15/2019	10:17:46.954	618	97.087	159.729	77.5757	101.274	101.572	47.4332	63.5125	0.852407	0.533008	8.177	85.978	98	-1.428		74.247	88.586	start BL
05/15/2019	10:17:47.572	602	99.668	161.438	80.0171	103.805	99.4969	45.3831	65.2064	0.829886	0.543875	8.342	88.972	98	-1.428		74.287	88.391	start BL
05/15/2019	10:17:48.174	620	96.774	161.987	81.3599	104.229	98.2842	47.6871	65.8222	0.768694	0.514804	8.6	91.595	98	-1.42		74.441	88.4	start BL
05/15/2019	10:17:48.794	640	93.75	163.513	79.7119	101.63	95.9116	46.8088	65.5973	0.748548	0.511958	8.509	89.554	98	-1.415		74.297	88.457	start BL
05/15/2019	10:17:49.434	646	92.879	163.269	78.4302	102.919	99.4406	47.868	66.6023	0.774337	0.518628	8.593	88.537	98	-1.424		74.375	88.417	start BL
05/15/2019	10:17:50.080	634	94.637	161.194	78.9795	102.051	98.9994	46.9595	64.65	0.804947	0.525658	8.292	85.252	98	-1.42		74.513	88.395	start BL
05/15/2019	10:17:50.714	636	94.34	161.316	79.2236	101.759	96.3955	45.8432	64.4911	0.783865	0.524426	8.437	87.126	98	-1.433		74.237	88.394	start BL
05/15/2019	10:17:51.350	650	92.308	161.621	79.0405	101.871	91.7987	46.6664	64.0477	0.704667	0.491644	8.322	85.664	98	-1.416		74.302	88.397	start BL
05/15/2019	10:17:52.000	666	90.09	162.659	78.6743	101.27	95.4082	43.9555	64.5156	0.797522	0.53929	8.375	84.864	98	-1.42		74.157	88.397	start BL
05/15/2019	10:17:52.666	660	90.909	161.133	78.064	100.769	98.5729	45.1083	65.2012	0.819993	0.542386	8.34	84.79	98	-1.414		74.399	88.4	start BL
05/15/2019	10:17:53.326	618	97.087	158.569	76.6602	99.241	93.7956	45.7073	64.6675	0.743623	0.512692	8.032	84.42	98	-1.421		74.376	88.385	start BL
05/15/2019	10:17:53.944	604	99.338	157.104	77.8809	100.756	99.01	46.4646	66.3013	0.792525	0.530709	8.047	85.832	98	-1.43		74.358	88.391	start BL
05/15/2019	10:17:54.548	606	99.01	157.898	79.4067	100.736	95.9774	46.6771	65.5615	0.751971	0.513666	8.175	87.581	98	-1.41		74.559	88.389	start BL
05/15/2019	10:17:55.154	610	98.361	159.79	78.064	102.609	100.369	48.9872	67.9432	0.756243	0.511928	8.213	87.337	98	-1.415		74.532	88.399	start BL
05/15/2019	10:17:55.764	598	100.334	162.354	80.2612	105.065	104.219	51.8171	69.5549	0.753396	0.502808	8.071	85.877	98	-1.421		74.549	88.396	start BL
05/15/2019	10:17:56.362	598	100.334	161.621	81.1157	103.825	101.658	51.2549	68.9194	0.731336	0.495811	7.998	87.392	98	-1.416		74.571	88.391	start BL
05/15/2019	10:17:56.960	598	100.334	161.804	82.4585	106.627	106.6	54.5275	69.2042	0.752446	0.488485	8.022	88.829	98	-1.432		74.681	88.386	start BL
05/15/2019	10:17:57.558	630	95.238	165.71	83.4961	106.772	104.42	50.9129	69.8689	0.765815	0.51242	8.12	88.762	98	-1.418		74.514	88.397	start BL
05/15/2019	10:17:58.188	664	90.361	168.152	83.6792	107.261	104.015	49.1811	69.8958	0.784509	0.527173	8.553	89.304	98	-1.418		74.693	88.39	start BL
05/15/2019	10:17:58.852	680	88.235	169.067	83.0078	106.098	102.801	50.4184	69.4741	0.753985	0.509553	8.23	82.318	98	-1.422		74.533	88.403	start BL
05/15/2019	10:17:59.532	688	87.209	166.321	82.7026	104.709	96.4435	46.1342	66.7442	0.753763	0.521645	8.35	83.661	98	-1.423		74.557	88.403	start BL
05/15/2019	10:18:00.220	700	85.714	163.452	80.9937	103.403	98.626	45.58	65.1564	0.814134	0.53785	8.715	87.826	98	-1.425		74.603	88.387	start BL
05/15/2019	10:18:00.920	700	85.714	164.185	80.0781	103.025	96.207	43.8801	63.6143	0.822565	0.543899	8.57	85.494	98	-1.423		74.652	88.375	start BL
05/15/2019	10:18:01.620	718	83.565	161.926	78.0029	99.618	97.6351	45.8682	63.6238	0.813642	0.530208	8.25	82.277	98	-1.418		74.572	88.392	start BL
05/15/2019	10:18:02.338	710	84.507	159.729	75.8667	97.969	90.8424	40.2692	63.1952	0.80027	0.556714	7.863	81.497	98	-1.421		74.666	88.395	start BL
05/15/2019	10:18:03.048	698	85.96	156.494	74.707	96.289	94.2357	41.0464	60.9566	0.872577	0.564429	7.87	86.78	98	-1.42		74.679	88.387	start BL
05/15/2019	10:18:03.746	676	88.757	155.029	74.8901	96.531	97.075	43.2429	61.1779	0.879926	0.554541	7.704	88.165	98	-1.431		74.504	88.401	start BL
05/15/2019	10:18:04.422	676	88.757	153.015	74.3408	95.771	98.339	40.6253	61.7204	0.935082	0.586885	7.492	86.294	98	-1.418		74.52	88.392	start BL
05/15/2019	10:18:05.098	682	87.977	154.053	73.4253	95.478	97.5188	43.4945	62.4775	0.8647	0.553989	7.249	84.723	98	-1.426		74.398	88.413	start BL
05/15/2019	10:18:05.780	660	90.909	153.015	73.1812	95.538	103.627	44.8176	64.3266	0.914229	0.56751	7.193	84.555	98	-1.415		74.761	88.403	start BL
05/15/2019	10:18:06.440	656	91.463	150.757	72.937	96.192	100.163	43.7645	65.4026	0.862328	0.563067	7.097	84.634	98	-1.418		74.619	88.383	start BL
05/15/2019	10:18:07.096	624	96.154	152.771	74.8291	96.649	100.2	46.0946	64.1331	0.843646	0.539975	7.409	88.403	98	-1.429		74.785	88.409	start BL
05/15/2019	10:18:07.720	630	95.238	153.748	75.5615	98.72	98.8008	49.5914	66.6841	0.737949	0.498067	7.571	88.711	98	-1.419		74.793	88.393	start BL
05/15/2019	10:18:08.350	632	94.937	156.555	76.7822	99.924	104.404	48.6602	67.7171	0.823189	0.533925	7.776	88.024	98	-1.421		75.003	88.319	start BL
05/15/2019	10:18:08.982	632	94.937	156.128	77.3926	100.423	102.881	50.3729	69.6633	0.753736	0.510375	7.923	89.43	98	-1.417		75.133	88.395	start BL
05/15/2019	10:18:09.614	620	96.774	156.555	78.3691	101.323	98.0193	50.4648	67.8023	0.70137	0.485155	8.028	90.695	98	-1.424		75.095	88.392	start BL
05/15/2019	10:18:10.234	614	97.72	157.471	80.1392	103.578	96.3007	51.5365	67.1169	0.666958	0.464838	8.315	92.884	98	-1.44		75.099	88.391	start BL
05/15/2019	10:18:10.848	644	93.168	158.875	80.2612	103.331	96.969	48.4934	66.6121	0.72773	0.499908	8.513	93.618	98	-1.414		75.263	88.39	start BL
05/15/2019	10:18:11.492	654	91.743	161.865	79.2236	102.545	95.069	46.0259	65.8614	0.74464	0.515868	8.494	91.166	98	-1.421		75.157	88.399	start BL
05/15/2019	10:18:12.146	668	89.82	161.316	79.4067	101.906	96.3518	45.4263	63.9666	0.796125	0.528537	8.526	88.732	98	-1.425		75.139	88.39	start BL
05/15/2019	10:18:12.814	658	91.185	159.241	78.064	101.783	94.1591	44.9842	62.077	0.79216	0.522253	8.506	89.3	98	-1.42		75.183	88.392	start BL
05/15/2019	10:18:13.472	650	92.308	158.508	78.6133	101.42	90.3037	42.8156	61.0117	0.778344	0.525871	8.477	89.458	98	-1.438		75.017	88.388	start BL
05/15/2019	10:18:14.122	664	90.361	157.166	79.2847	101.082	92.3332	43.1263	61.3465	0.802115	0.532928	8.367	87.04	98	-1.418		74.984	88.395	start BL
05/15/2019	10:18:14.786	678	88.496	157.41	77.5757	99.177	93.1133	43.7077	61.7016	0.800716	0.530596	8.309	85.046	98	-1.417		74.996	88.395	start BL
05/15/2019	10:18:15.464	680	88.235	156.311	74.707	97.588	97.5364	41.566	61.5982	0.908638	0.573842	8.13	85.856	98	-1.426		75.211	88.354	start BL
05/15/2019	10:18:16.144	700	85.714	153.32	74.5239	94.922	100.73	41.3438	61.7988	0.960966	0.58956	7.999	86.917	98	-1.422		75.128	88.388	start BL
05/15/2019	10:18:16.844	684	87.719	151.489	73.3032	94.707	91.5959	39.2718	59.4634	0.879937	0.571249	7.813	86.85	98	-1.42		75.057	88.394	start BL
05/15/2019	10:18:17.528	650	92.308	153.381	72.2656	96.304	94.5981	41.3783	59.7973	0.890004	0.562589	7.921	87.311	98	-1.419		75.11	88.4	start BL
05/15/2019	10:18:18.178	638	94.044	150.513	73.8525	94.46	96.6614	43.644	60.9038	0.870511	0.548486	7.895	85.739	98	-1.412		75.05	88.333	start BL
05/15/2019	10:18:18.816	618	97.087	151.062	73.8525	96.922	96.9724	45.2028	64.6888	0.800286	0.533859	7.898	86.604	98	-1.42		74.933	88.38	start BL
05/15/2019	10:18:19.434	608	98.684	150.269	73.7305	97.106	95.7045	46.5472	63.9059	0.769215	0.513636	7.889	89.018	98	-1.424		74.935	88.406	start BL
05/15/2019	10:18:20.042	586	102.389	150.879	75.1343	98.662	95.4587	50.4362	65.1617	0.690935	0.471643	8.014	90.919	98	-1.427		75.154	88.38	start BL
05/15/2019	10:18:20.628	582	103.093	152.344	78.125	101.754	96.8767	48.1617	65.3459	0.745494	0.502855	7.99	92.106	98	-1.436		75.094	88.391	start BL
05/15/2019	10:18:21.210	584	102.74	155.762	81.8481	104.253	95.5347	51.6609	66.3149	0.661599	0.459245	8.004	93.008	98	-1.411		75.017	88.397	start BL
05/15/2019	10:18:21.794	578	103.806	158.325	83.313	106.712	92.8514	52.9058	67.8662	0.588594	0.43021	8.159	92.938	98	-1.425		75.162	88.334	start BL
05/15/2019	10:18:22.372	596	100.671	161.011	84.0454	107.286	97.732	54.1557	68.9263	0.632216	0.445875	8.315	89.976	98	-1.423		75.161	88.357	start BL
05/15/2019	10:18:22.968	618	97.087	163.391	83.6182	107.022	100.167	51.8099	70.1834	0.689008	0.482764	8.468	89.535	98	-1.419		75.283	88.393	start BL
05/15/2019	10:18:23.586	608	98.684	165.283	84.4116	109.184	94.0171	47.3267	67.004	0.696831	0.496616	8.757	90.459	98	-1.406		74.678	88.393	start BL
05/15/2019	10:18:24.194	598	100.334	165.833	86.4258	109.26	99.8417	50.6941	67.9103	0.723714	0.492256	8.843	89.078	98	-1.35		74.061	88.399	start BL
05/15/2019	10:18:24.792	610	98.361	166.504	84.8999	108.933	97.0741	52.6299	67.9452	0.654118	0.457837	8.64	85.593	98	-1.236		74.124	88.396	start BL
05/15/2019	10:18:25.402	602	99.668	167.175	84.1675	108.724	98.414	51.0685	68.2952	0.693247	0.481085	8.316	79.577	98	-1.136		74.278	88.39	start BL
05/15/2019	10:18:26.004	596	100.671	163.208	82.0923	106.707	99.6611	49.5422	67.9764	0.737298	0.502893	8.369	80.252	98	-1.014		74.745	88.383	start BL
05/15/2019	10:18:26.600	590	101.695	165.588	83.9844	107.572	96.3755	49.5971	66.519	0.703232	0.485376	8.434	82.178	98	-0.898		74.93	88.478	start BL
05/15/2019	10:18:27.190	596	100.671	165.649	83.4961	107.134	100.582	49.3101	68.4945	0.748561	0.509754	7.912	78.261	98	-0.757		74.7	88.392	start BL
05/15/2019	10:18:27.786	598	100.334	164.49	82.7637	106.406	98.299	48.0669	66.2935	0.757722	0.511013	7.734	80.411	98	-0.644		74.741	88.406	start BL
05/15/2019	10:18:28.384	588	102.041	162.842	80.9937	105.042	94.1501	44.0412	65.9293	0.760039	0.532223	7.84	78.945	98	-0.547		74.545	88.357	start BL
05/15/2019	10:18:28.972	580	103.448	160.217	80.6274	103.034	94.1136	46.2099	64.8664	0.738498	0.508999	8.032	79.744	98	-0.449		74.875	88.393	start BL
05/15/2019	10:18:29.552	576	104.167	160.767	81.2988	104.575	99.1342	46.6766	64.0676	0.818785	0.529157	8.006	81.362	98	-0.358		74.821	88.388	start BL
05/15/2019	10:18:30.128	584	102.74	161.621	81.665	104.328	96.8288	48.222	65.7373	0.739409	0.501987	8.37	84.279	98	-0.252		74.714	88.404	start BL
05/15/2019	10:18:30.712	590	101.695	162.292	80.3223	102.346	92.4209	48.5551	65.1476	0.673329	0.47463	7.946	78.823	98	-0.193		74.808	88.426	start BL
05/15/2019	10:18:31.302	582	103.093	160.95	78.9795	102.336	94.749	46.8507	63.82	0.750522	0.505529	8.131	79.927	98	-0.123		74.673	88.437	start BL
05/15/2019	10:18:31.884	574	104.53	158.936	79.1626	102.319	96.9223	45.8333	63.4552	0.805118	0.527112	8.394	83.075	98	-0.076		74.616	88.385	start BL
05/15/2019	10:18:32.458	576	104.167	159.119	79.4067	103.295	92.9274	46.1411	64.0756	0.730174	0.503472	8.529	85.206	98	-0.023		74.353	88.41	start BL
05/15/2019	10:18:33.034	578	103.806	159.79	80.0781	102.573	94.1598	47.3128	64.0166	0.731793	0.497526	8.425	82.995	98	-0.006		74.287	88.404	start BL
05/15/2019	10:18:33.612	574	104.53	158.447	79.5898	101.919	95.152	48.9616	64.896	0.71176	0.485438	8.485	82.248	98	0.017		74.513	88.397	start BL
05/15/2019	10:18:34.186	570	105.263	158.447	78.9185	102.183	92.3546	46.7651	63.6112	0.716688	0.493635	8.434	80.279	98	0.045		74.339	88.47	start BL
05/15/2019	10:18:34.756	558	107.527	159.241	81.2988	104.471	92.1422	45.5053	63.5364	0.734019	0.50614	8.629	83.669	98	0.064		74.718	88.566	start BL
05/15/2019	10:18:35.314	568	105.634	162.231	82.8857	105.763	99.0122	50.4322	64.8542	0.749064	0.490646	8.576	84.071	98	0.098		74.675	88.431	start BL
05/15/2019	10:18:35.882	578	103.806	162.903	82.3364	106.34	92.6626	48.9672	65.9396	0.662657	0.471553	8.581	83.734	98	0.104		74.512	88.625	start BL
05/15/2019	10:18:36.460	578	103.806	164.001	83.0078	107.675	95.8855	50.611	65.7287	0.688808	0.472172	8.549	82.237	98	0.139		75.038	88.661	start BL
05/15/2019	10:18:37.038	576	104.167	162.903	82.4585	104.931	97.2549	45.6949	66.4581	0.775828	0.530153	8.497	81.328	98	0.142		74.614	88.651	start BL
05/15/2019	10:18:37.614	582	103.093	164.551	84.4727	107.598	99.9016	47.9029	64.9744	0.800295	0.520499	8.608	82.445	98	0.151		74.829	88.627	start BL
05/15/2019	10:18:38.196	596	100.671	166.138	83.6792	107.967	102.63	46.7062	64.2105	0.870944	0.544907	8.466	81.106	98	0.186		74.681	88.647	start BL
05/15/2019	10:18:38.792	604	99.338	166.321	83.374	107.463	100.781	47.2656	65.4913	0.817137	0.531007	8.806	83.763	98	0.182		74.706	88.625	start BL
05/15/2019	10:18:39.396	602	99.668	167.908	83.0078	106.097	98.587	45.598	65.553	0.808337	0.537485	8.584	80.338	98	0.18		74.699	88.632	start BL
05/15/2019	10:18:39.998	588	102.041	163.208	80.7495	103.318	98.277	44.135	64.3328	0.841592	0.550912	8.528	80.092	98	0.198		74.892	88.646	start BL
05/15/2019	10:18:40.586	582	103.093	160.767	80.2612	103.14	94.7161	44.5928	61.6653	0.812829	0.529195	8.682	83.007	98	0.192		74.924	88.632	start BL
05/15/2019	10:18:41.168	570	105.263	159.668	80.9326	102.337	92.0818	43.4897	61.0851	0.795481	0.527705	8.506	82.02	98	0.209		74.786	88.633	start BL
05/15/2019	10:18:41.738	556	107.914	159.729	80.6274	102.514	93.7869	47.7157	62.1243	0.741596	0.491232	8.333	79.716	98	0.211		74.909	88.611	start BL
05/15/2019	10:18:42.294	558	107.527	158.264	80.8105	102.776	94.3937	43.7923	62.5926	0.808424	0.536068	8.018	77.364	98	0.213		74.641	88.629	start BL
05/15/2019	10:18:42.852	552	108.696	159.729	79.7729	103.46	93.402	48.0493	63.7483	0.711435	0.485565	8.498	84.067	98	0.203		74.861	88.63	start BL
05/15/2019	10:18:43.404	542	110.701	158.508	82.1533	103.961	96.3894	50.3869	64.4337	0.713951	0.477257	8.425	84.7	98	0.207		75.085	88.726	start BL
05/15/2019	10:18:43.946	536	111.94	160.095	82.9468	105.692	93.2228	50.7866	64.9836	0.65303	0.455213	8.246	83.04	98	0.194		74.963	88.889	start BL
05/15/2019	10:18:44.482	542	110.701	159.607	84.9609	106.295	92.359	49.2657	64.7508	0.665525	0.466584	8.287	82.69	98	0.207		74.901	88.915	start BL
05/15/2019	10:18:45.024	544	110.294	161.194	84.7778	106.126	96.8763	51.5288	66.0976	0.686068	0.468097	8.391	82.064	98	0.197		75.009	88.878	start BL
05/15/2019	10:18:45.568	552	108.696	164.612	86.4258	109.627	97.2952	51.0572	65.8184	0.702509	0.475234	8.332	79.56	98	0.197		75.078	88.888	start BL
05/15/2019	10:18:46.120	576	104.167	169.25	87.2803	111.203	98.0359	50.7978	67.9452	0.695239	0.481845	8.465	79.274	98	0.22		74.993	88.887	start BL
05/15/2019	10:18:46.696	596	100.671	172.363	86.5479	109.751	91.9886	49.676	67.8149	0.623942	0.459976	8.712	80.864	98	0.219		75.181	88.893	start BL
05/15/2019	10:18:47.292	598	100.334	172.363	86.1816	109.932	94.0243	46.3817	66.3175	0.718403	0.506706	8.585	79.038	98	0.207		75.164	88.874	start BL
05/15/2019	10:18:47.890	586	102.389	171.143	85.2661	109.511	99.1969	46.3914	65.0261	0.812066	0.53233	8.511	77.505	98	0.187		75.086	88.883	start BL
05/15/2019	10:18:48.476	590	101.695	170.288	86.2427	108.854	92.4461	48.1571	64.844	0.683009	0.47908	8.423	75.452	98	0.204		75.155	88.889	start BL
05/15/2019	10:18:49.066	604	99.338	171.021	84.8389	109.171	93.4683	46.8769	64.3567	0.723956	0.498473	8.146	72.95	98	0.223		75.129	88.895	start BL
05/15/2019	10:18:49.670	598	100.334	171.997	83.5571	107.21	0	0	0	0	0	7.976	72.177	98	0.21		75.007	88.884	start BL
05/15/2019	10:18:50.268	594	101.01	169.617	83.6792	108.273	92.1185	45.1324	0	0	0.510061	8.066	73.231	98	0.198		74.972	88.878	start BL
05/15/2019	10:18:50.862	596	100.671	169.983	83.9233	108.195	96.4069	44.4344	63.7736	0.814953	0.539095	8.086	77.594	98	0.201		74.996	88.894	start BL
05/15/2019	10:18:51.458	590	101.695	168.701	82.8247	105.849	91.4492	46.9205	64.1848	0.693757	0.486923	8.211	82.128	98	0.174		75.214	88.89	start BL
05/15/2019	10:18:52.048	584	102.74	164.185	82.7637	104.021	92.461	47.2421	64.7235	0.698647	0.489059	8.039	80.227	98	0.143		75.51	88.903	start BL
05/15/2019	10:18:52.632	568	105.634	162.415	80.5664	101.092	96.9648	47.2434	63.8391	0.778853	0.512777	8.131	79.903	98	0.225		75.39	88.95	start BL
05/15/2019	10:18:53.200	562	106.762	159.058	79.1626	102.083	95.052	45.415	62.7706	0.790769	0.522209	7.894	76.876	98	0.127		74.988	88.865	start BL
05/15/2019	10:18:53.762	556	107.914	160.217	80.7495	102.725	94.9395	50.6087	64.9802	0.682222	0.466938	8.188	83.14	98	0.288		74.995	88.886	start BL
05/15/2019	10:18:54.318	566	106.007	162.17	79.1016	103.622	96.2195	48.4497	65.773	0.726282	0.496467	8.123	80.712	98	0.228		74.884	88.889	start BL
05/15/2019	10:18:54.884	556	107.914	163.086	79.6509	103.484	94.8146	48.857	66.1167	0.695099	0.48471	8.237	81.57	98	0.176		74.85	88.895	start BL
05/15/2019	10:18:55.440	566	106.007	161.743	80.2612	102.751	101.683	47.5989	68.5528	0.788941	0.53189	8.219	80.854	98	0.169		75.013	88.867	start BL
05/15/2019	10:18:56.006	556	107.914	164.124	81.1768	104.687	98.1813	51.6818	64.9866	0.715525	0.473608	8.446	83.567	98	0.161		74.67	88.879	start BL
05/15/2019	10:18:56.562	562	106.762	163.818	82.3364	107.336	100.325	50.7597	66.5707	0.744553	0.494048	8.183	80.306	98	0.19		75.021	88.912	start BL
05/15/2019	10:18:57.124	576	104.167	166.504	83.7402	106.164	93.5779	47.7921	67.5653	0.677652	0.48928	8.121	78.244	98	0.176		74.62	88.877	start BL
05/15/2019	10:18:57.700	576	104.167	166.321	83.252	105.926	103.588	49.5567	67.8765	0.796018	0.521596	8.359	78.363	98	0.172		74.947	88.888	start BL
05/15/2019	10:18:58.276	576	104.167	165.527	81.665	104.28	99.9754	48.2882	67.2869	0.768162	0.516999	8.517	78.601	98	0.172		75.073	88.875	start BL
05/15/2019	10:18:58.852	578	103.806	163.147	80.6274	104.068	92.6811	46.801	65.529	0.700149	0.495032	8.692	80.73	98	0.164		75.157	88.876	start BL
05/15/2019	10:18:59.430	576	104.167	162.842	81.604	103.09	97.6439	45.4265	64.4825	0.809792	0.534774	8.945	83.901	98	0.162		74.937	88.893	start BL
05/15/2019	10:19:00.006	580	103.448	162.354	80.3223	103.154	94.7122	45.7721	64.8799	0.754318	0.516724	8.551	80.003	98	0.179		74.944	88.896	start BL
05/15/2019	10:19:00.586	584	102.74	160.95	80.0171	102.027	94.4523	42.0537	63.4993	0.825183	0.554762	8.687	80.434	98	0.158		74.693	88.891	start BL
05/15/2019	10:19:01.170	584	102.74	159.973	79.0405	102.069	93.9609	44.3751	62.7155	0.790646	0.527728	8.87	83.141	98	0.145		74.76	88.892	start BL
05/15/2019	10:19:01.754	582	103.093	163.086	80.8716	102.968	98.4792	45.1797	62.6249	0.851093	0.541227	8.354	79.116	98	0.164		74.691	88.884	start BL
05/15/2019	10:19:02.336	570	105.263	161.987	78.4912	103.027	98.71	46.9157	65.0323	0.796438	0.524711	8.34	79.682	98	0.174		74.656	88.894	start BL
05/15/2019	10:19:02.906	570	105.263	158.447	80.2002	100.695	96.3737	47.0145	65.9584	0.748338	0.512164	8.537	82.95	98	0.178		74.931	88.893	start BL
05/15/2019	10:19:03.476	570	105.263	157.776	79.2847	101.049	103.648	46.2276	64.5627	0.889371	0.553993	8.502	81.699	98	0.17		74.881	88.877	start BL
05/15/2019	10:19:04.046	570	105.263	159.973	80.4443	101.974	94.8278	47.633	65.0488	0.725529	0.497689	8.454	81.009	98	0.176		74.559	88.88	start BL
05/15/2019	10:19:04.616	576	104.167	160.522	80.2612	105.034	97.7535	48.1147	64.421	0.770538	0.507796	8.645	84.021	98	0.194		74.707	88.894	start BL
05/15/2019	10:19:05.192	576	104.167	163.086	82.7637	104.279	97.7364	50.1385	66.4979	0.715781	0.487003	8.341	81.392	98	0.193		74.848	88.799	start BL
05/15/2019	10:19:05.768	576	104.167	162.537	82.0923	104.702	98.621	49.1386	66.1435	0.748106	0.501743	8.535	82.56	98	0.208		75.208	88.86	start BL
05/15/2019	10:19:06.344	574	104.53	159.851	82.7637	104.751	95.6273	47.5493	65.7436	0.731294	0.502764	8.715	83.636	98	0.217		75.248	88.874	start BL
05/15/2019	10:19:06.918	564	106.383	151.123	82.5806	99.902	91.8586	44.9902	63.7579	0.735101	0.510224	8.915	85.323	98	0.211		75.682	88.88	start BL
05/15/2019	10:19:07.482	562	106.762	152.1	83.4351	100.953	95.5476	48.3897	62.1266	0.759061	0.493554	8.619	82.488	98	0.223		75.105	88.884	start BL
05/15/2019	10:19:08.044	566	106.007	158.264	80.4443	102.487	99.5576	46.5869	62.7891	0.84363	0.532061	8.426	80.113	98	0.239		75.207	88.899	start BL
05/15/2019	10:19:08.610	570	105.263	158.691	81.8481	102.846	94.5591	49.4987	65.7574	0.685252	0.476532	8.473	80.33	98	0.247		75.505	88.881	start BL
05/15/2019	10:19:09.180	576	104.167	160.278	83.1299	104.263	98.3178	49.1394	65.7694	0.74774	0.500198	8.514	80.822	98	0.24		75.472	88.897	start BL
05/15/2019	10:19:09.756	582	103.093	163.33	82.7026	106.166	97.7943	47.1409	67.4512	0.750963	0.517959	8.222	78.461	98	0.255		75.724	88.863	start BL
05/15/2019	10:19:10.338	582	103.093	166.077	83.1909	107.607	103.532	49.5267	67.5697	0.799252	0.521629	8.344	79.933	98	0.261		75.429	88.883	start BL
05/15/2019	10:19:10.920	582	103.093	166.138	87.6465	108.915	99.5192	51.1727	68.5313	0.705466	0.485801	8.093	77.948	98	0.269		75.203	88.878	start BL
05/15/2019	10:19:11.502	594	101.01	170.654	86.9751	109.168	107.42	52.1001	69.2005	0.799413	0.514986	7.218	68.445	98	0.261		75.293	88.888	start BL
05/15/2019	10:19:12.096	594	101.01	168.152	84.8999	107.917	98.0881	51.8475	67.8778	0.681233	0.471419	7.36	68.813	98	0.23		75.654	88.964	start BL
05/15/2019	10:19:12.690	586	102.389	169.617	86.792	110.2	98.1022	50.5344	68.1753	0.697728	0.48488	7.937	74.623	98	0.243		75.614	88.888	start BL
05/15/2019	10:19:13.276	594	101.01	172.241	87.3413	110.191	103.603	49.9506	67.5276	0.794522	0.517864	7.782	73.761	98	0.277		75.528	88.892	start BL
05/15/2019	10:19:13.870	598	100.334	174.744	86.792	111.31	93.9	48.5408	68.0578	0.66648	0.483058	7.97	76.254	98	0.256		75.66	88.891	start BL
05/15/2019	10:19:14.468	630	95.238	177.795	87.7686	112.26	96.7031	48.9396	67.4763	0.707855	0.493919	7.817	75.5	98	0.236		75.548	88.888	start BL
05/15/2019	10:19:15.098	642	93.458	180.115	86.792	111.832	98.7768	45.9054	67.2705	0.785953	0.535262	8.099	78.837	98	0.259		75.502	88.881	start BL
05/15/2019	10:19:15.740	644	93.168	176.88	84.5947	110.401	95.1196	44.4723	65.9083	0.768451	0.532459	7.337	71.25	98	0.257		75.415	88.892	start BL
05/15/2019	10:19:16.384	650	92.308	173.096	84.4116	107.845	92.7869	45.1391	64.8003	0.735303	0.513519	7.574	75.516	98	0.255		75.355	88.895	start BL
05/15/2019	10:19:17.034	640	93.75	170.898	82.3364	105.867	95.1472	42.14	61.2491	0.865437	0.557107	7.569	74.508	98	0.242		75.495	88.888	start BL
05/15/2019	10:19:17.674	628	95.541	171.753	85.083	108.354	98.0338	41.5711	62.3583	0.905456	0.575951	7.785	75.682	98	0.249		75.545	88.787	start BL
05/15/2019	10:19:18.302	618	97.087	170.532	82.8857	107.552	96.2952	42.3891	64.9379	0.830117	0.5598	7.883	78.385	98	0.262		74.407	88.871	start BL
05/15/2019	10:19:18.920	618	97.087	164.551	83.4351	104.315	92.2426	43.2836	62.6198	0.781844	0.530763	7.782	79.68	98	0.266		76.16	88.893	start BL
05/15/2019	10:19:19.538	614	97.72	162.292	81.1157	103.558	95.3928	43.1271	62.1026	0.841602	0.5479	7.761	81.678	98	0.272		76.402	88.888	start BL
05/15/2019	10:19:20.152	610	98.361	159.485	80.2612	101.526	92.4216	40.344	60.3388	0.863085	0.563478	8.012	85.772	98	0.291		76.189	88.883	start BL
05/15/2019	10:19:20.762	606	99.01	156.86	79.895	100.139	98.3193	41.2953	60.6669	0.939952	0.579988	7.98	86.449	98	0.303		76.363	88.882	start BL
05/15/2019	10:19:21.368	602	99.668	156.677	79.2847	98.631	91.1914	42.3296	60.3537	0.80959	0.535815	7.79	84.511	98	0.331		76.321	88.878	start BL
05/15/2019	10:19:21.970	586	102.389	153.137	77.6367	99.439	97.4389	43.9525	60.4324	0.885062	0.548922	7.904	83.079	98	0.345		76.151	88.891	start BL
05/15/2019	10:19:22.556	582	103.093	156.25	79.4067	101.816	95.7806	47.2348	63.4487	0.76512	0.506844	8.176	85.721	98	0.348		76.074	88.816	start BL
05/15/2019	10:19:23.138	602	99.668	161.682	82.5806	105.46	98.7175	50.0531	67.0733	0.725539	0.492966	8.252	85.834	98	0.345		76.014	88.904	start BL
05/15/2019	10:19:23.740	612	98.039	165.344	81.9702	106.416	103.049	51.6628	68.6052	0.749018	0.49866	7.598	77.836	98	0.339		75.905	88.918	start BL
05/15/2019	10:19:24.352	608	98.684	168.762	83.5571	109.025	104.191	52.2122	69.6915	0.745844	0.498881	7.776	79.502	98	0.331		75.975	88.878	start BL
05/15/2019	10:19:24.960	632	94.937	172.668	85.3271	110.787	102.853	52.4075	71.0854	0.709647	0.490462	7.909	80.329	98	0.356		75.93	88.818	start BL
05/15/2019	10:19:25.592	682	87.977	175.903	87.0972	111.637	112.082	51.6959	72.2112	0.836249	0.538769	7.478	75.894	98	0.36		76.059	88.885	start BL
05/15/2019	10:19:26.274	734	81.744	177.246	86.6699	109.613	108.367	50.6356	71.8899	0.803057	0.532741	7.477	74.625	98	0.356		76.083	88.891	start BL
05/15/2019	10:19:27.008	732	81.967	175.659	85.8154	109.283	100.437	48.154	68.9178	0.75863	0.520555	8.112	78.356	98	0.348		76.149	88.808	start BL
05/15/2019	10:19:27.740	760	78.947	172.668	84.9609	105.857	102.288	49.4234	67.5653	0.782425	0.516822	8.063	79.551	98	0.373		76.034	88.642	start BL
05/15/2019	10:19:28.500	740	81.081	169.434	82.3975	105.687	98.4715	46.9031	65.7371	0.784464	0.523689	8	80.977	98	0.367		74.924	88.636	start BL
05/15/2019	10:19:29.240	710	84.507	165.527	81.1768	103.261	98.9078	45.6119	65.4258	0.814602	0.538845	7.95	81.16	98	0.367		74.93	88.635	start BL
05/15/2019	10:19:29.950	696	86.207	163.574	80.5054	102.875	95.7576	45.4011	64.697	0.778345	0.525875	7.633	81.956	98	0.362		75.22	88.631	start BL
05/15/2019	10:19:30.646	666	90.09	163.391	78.9795	103.676	94.5238	45.3219	63.4206	0.775802	0.520524	7.321	85.125	98	0.37		75.389	88.639	start BL
05/15/2019	10:19:31.312	650	92.308	161.438	78.3081	102.41	95.0102	43.9791	63.5635	0.802836	0.537112	6.954	85.329	98	0.371		75.588	88.643	start BL
05/15/2019	10:19:31.962	642	93.458	161.56	79.834	102.421	94.2191	42.7129	63.9987	0.804801	0.546664	6.716	82.729	98	0.381		75.678	88.638	start BL
05/15/2019	10:19:32.604	618	97.087	160.095	78.6743	103.681	91.0834	45.4574	63.1289	0.722744	0.500926	6.268	79.538	98	0.403		75.715	88.63	start BL
05/15/2019	10:19:33.222	610	98.361	160.95	80.9326	104.779	93.9702	45.1483	63.6459	0.767085	0.519546	6.58	81.95	98	0.302		75.315	88.652	start BL
05/15/2019	10:19:33.832	608	98.684	164.551	81.3599	107.095	95.082	49.1695	64.9984	0.706363	0.482873	6.965	83.552	98	0.369		75.466	88.616	start BL
05/15/2019	10:19:34.440	588	102.041	165.222	84.1675	107.065	96.1809	48.4872	64.8549	0.73539	0.495875	7.25	84.546	98	0.373		75.809	88.639	start BL
05/15/2019	10:19:35.028	590	101.695	163.025	84.5947	107.906	93.5667	48.9134	66.529	0.671186	0.477235	7.581	86.468	98	0.377		75.836	88.642	start BL
05/15/2019	10:19:35.618	602	99.668	163.452	84.2285	105.113	93.3046	46.7551	64.7991	0.718366	0.498898	7.9	88.11	98	0.383		75.87	88.634	start BL
05/15/2019	10:19:36.220	622	96.463	163.635	82.6416	105.288	93.7172	44.497	63.2965	0.777614	0.525199	7.905	85.491	98	0.375		75.824	88.639	start BL
05/15/2019	10:19:36.842	630	95.238	163.879	81.7871	104.036	94.1892	46.6753	62.9866	0.754349	0.504451	8.03	85.321	98	0.372		75.762	88.636	start BL
05/15/2019	10:19:37.472	642	93.458	163.147	81.665	104.41	97.435	45.2731	63.1034	0.82661	0.535351	8.103	83.372	98	0.365		75.671	88.636	start BL
05/15/2019	10:19:38.114	692	86.705	166.382	82.0923	105.029	99.1612	42.1122	62.7168	0.909628	0.575316	8.236	83.164	98	0.386		75.883	88.65	start BL
05/15/2019	10:19:38.806	694	86.455	167.48	80.5664	104.623	95.9699	42.1762	62.9763	0.85419	0.560527	8.265	82.93	98	0.371		75.771	88.635	start BL
05/15/2019	10:19:39.500	698	85.96	164.001	79.895	102.088	100.767	42.2119	63.0841	0.928211	0.581095	8.079	79.036	98	0.373		75.936	88.62	start BL
05/15/2019	10:19:40.198	658	91.185	161.011	78.4302	100.091	97.568	40.5885	63.6814	0.894761	0.583998	7.87	78.497	98	0.378		76.087	88.635	start BL
05/15/2019	10:19:40.856	652	92.025	149.353	76.1108	93.844	97.4504	39.6718	61.9012	0.9334	0.592903	7.744	79.509	98	0.383		76.142	88.645	start BL
05/15/2019	10:19:41.508	620	96.774	148.682	73.9746	94.836	92.7429	42.0273	60.3767	0.839986	0.546841	7.904	82.72	98	0.379		76.158	88.701	start BL
05/15/2019	10:19:42.128	610	98.361	149.475	76.0498	96.219	99.3031	48.3214	62.1335	0.820519	0.513395	7.725	82.205	98	0.381		75.724	88.64	start BL
05/15/2019	10:19:42.738	614	97.72	153.809	76.2329	100.545	96.6121	49.6959	65.7044	0.714049	0.485614	7.543	84.846	98	0.382		75.799	88.631	start BL
05/15/2019	10:19:43.352	612	98.039	158.813	79.2236	104.238	101.657	52.054	69.9293	0.709326	0.487943	7.722	89.447	98	0.379		75.907	88.655	start BL
05/15/2019	10:19:43.964	618	97.087	163.391	83.8013	106.977	108.6	57.2381	74.0652	0.693471	0.472946	7.715	90.135	98	0.359		75.995	88.65	start BL
05/15/2019	10:19:44.582	642	93.458	167.664	83.1909	109.004	103.951	55.2658	74.4909	0.653577	0.46835	7.609	87.447	98	0.375		76.053	88.643	start BL
05/15/2019	10:19:45.224	696	86.207	170.471	85.3271	108.42	105.657	52.3133	73.8408	0.722418	0.504877	7.415	82.337	98	0.369		76.159	88.723	start BL
05/15/2019	10:19:45.920	748	80.214	172.18	84.2896	107.711	101.149	49.791	70.9848	0.723503	0.507745	7.286	77.785	98	0.366		76.088	88.711	start BL
05/15/2019	10:19:46.668	676	88.757	169.312	83.9233	107.123	100.428	45.2894	69.0023	0.799086	0.549037	7.835	79.598	98	0.361		76.332	88.63	start BL
05/15/2019	10:19:47.344	686	87.464	167.48	85.4492	106.905	98.2429	49.2262	67.8197	0.722751	0.498934	8.148	83.102	98	0.355		76.023	88.643	start BL
05/15/2019	10:19:48.030	708	84.746	167.053	83.4961	106.005	100.456	46.5056	65.4512	0.824289	0.537057	8.162	83.165	98	0.369		76.159	88.64	start BL
05/15/2019	10:19:48.738	698	85.96	165.833	82.3975	104.9	91.603	45.1353	63.9694	0.726406	0.507273	7.958	80.899	98	0.359		76.082	88.643	start BL
05/15/2019	10:19:49.436	690	86.957	164.001	81.4209	104.167	97.5834	43.8354	61.8923	0.868412	0.550791	7.884	85.321	98	0.357		76.061	88.646	start BL
05/15/2019	10:19:50.126	666	90.09	163.452	80.5054	103.614	94.2423	42.7213	63.6093	0.80996	0.546687	7.375	85.997	98	0.35		76.081	88.647	start BL
05/15/2019	10:19:50.792	616	97.403	161.621	80.6885	104.626	96.193	43.8901	62.2372	0.84038	0.543729	6.59	82.493	98	0.348		76.059	88.635	start BL
05/15/2019	10:19:51.408	598	100.334	160.217	83.1299	106.98	97.8847	46.244	64.6454	0.798829	0.527566	7.087	80.846	98	0.344		75.823	88.63	start BL
05/15/2019	10:19:52.006	608	98.684	162.415	83.9233	106.681	91.7177	47.9046	65.4884	0.669021	0.477695	7.077	80.696	98	0.374		75.93	88.563	start BL
05/15/2019	10:19:52.614	644	93.168	170.105	86.792	112.048	98.4069	48.2365	66.4155	0.755403	0.509826	7.126	83.161	98	0.355		75.983	88.64	start BL
05/15/2019	10:19:53.258	670	89.552	174.011	85.6934	111.785	100.332	47.9879	68.8577	0.760171	0.521706	7.226	84.684	98	0.346		76.006	88.626	start BL
05/15/2019	10:19:53.928	678	88.496	173.523	88.1958	112.476	101.975	48.8847	68.5804	0.774126	0.520619	7.346	85.18	98	0.352		76.089	88.635	start BL
05/15/2019	10:19:54.606	676	88.757	172.668	89.1113	109.432	101.565	46.5077	69.1923	0.795715	0.54209	7.529	85.739	98	0.356		75.976	88.647	start BL
05/15/2019	10:19:55.282	638	94.044	165.649	83.9844	107.185	97.1753	44.4687	65.0746	0.80994	0.542386	7.762	83.608	98	0.359		76.025	88.609	start BL
05/15/2019	10:19:55.920	612	98.039	164.246	86.1816	108.612	97.4024	48.4891	63.9789	0.764523	0.502178	7.892	79.422	98	0.281		75.935	88.527	start BL
05/15/2019	10:19:56.532	624	96.154	164.429	87.4023	108.378	95.003	48.1302	64.5568	0.72607	0.493382	7.783	77.528	98	0.314		75.907	88.422	start BL
05/15/2019	10:19:57.156	628	95.541	169.495	85.6934	108.823	99.5579	47.2255	65.6934	0.796616	0.525648	7.691	80.128	98	0.432		75.76	88.407	start BL
05/15/2019	10:19:57.784	640	93.75	169.189	85.5103	107.254	100.241	48.1634	66.654	0.781305	0.519522	7.779	85.462	98	0.369		75.818	88.406	start BL
05/15/2019	10:19:58.424	636	94.34	168.884	83.8013	108.627	102.508	46.4991	67.1142	0.834533	0.546386	7.374	83.048	98	0.365		75.912	88.467	start BL
05/15/2019	10:19:59.060	608	98.684	166.687	84.5947	107.211	102.256	46.7249	66.6131	0.83363	0.543058	6.801	77.37	98	0.375		75.797	88.479	start BL
05/15/2019	10:19:59.668	590	101.695	167.053	84.7168	109.501	93.7273	48.3897	66.246	0.684382	0.483718	6.809	75.744	98	0.346		75.859	88.473	start BL
05/15/2019	10:20:00.258	582	103.093	167.358	87.8296	110.945	97.1759	49.7705	68.0421	0.696707	0.487831	7.18	75.484	98	0.379		75.748	88.4	start BL
05/15/2019	10:20:00.840	588	102.041	168.945	87.7686	111.676	101.396	53.5783	68.8621	0.694403	0.471595	7.2	73.506	98	0.397		75.918	88.416	start BL
05/15/2019	10:20:01.428	596	100.671	170.044	87.6465	112.572	97.3325	50.1896	69.503	0.678285	0.484349	7.065	73.214	98	0.388		75.913	88.395	start BL
05/15/2019	10:20:02.024	582	103.093	170.349	88.8672	113.548	96.4443	51.5433	67.9431	0.660862	0.465564	7.342	77.217	98	0.386		75.998	88.39	start BL
05/15/2019	10:20:02.606	584	102.74	171.387	89.9658	114.204	92.161	48.6836	68.0583	0.638826	0.471755	7.304	77.971	98	0.379		76.062	88.4	start BL
05/15/2019	10:20:03.190	568	105.634	172.424	90.332	114.277	94.0736	49.4965	69.0528	0.645551	0.473854	7.662	81.038	98	0.387		76.086	88.396	start BL
05/15/2019	10:20:03.758	574	104.53	168.64	90.8203	112.67	93.5108	48.9632	66.7574	0.667306	0.47639	7.628	77.575	98	0.385		76.164	88.544	start BL
05/15/2019	10:20:04.332	590	101.695	171.265	89.7217	112.03	88.1034	46.3792	65.4542	0.637456	0.473582	8.075	79.645	98	0.388		76.144	88.398	start BL
05/15/2019	10:20:04.922	594	101.01	170.593	88.8672	111.249	89.2921	46.8294	62.9382	0.674673	0.475548	7.803	75.556	98	0.393		76.116	88.361	start BL
05/15/2019	10:20:05.516	588	102.041	169.495	87.0972	110.681	93.4279	43.2368	62.5518	0.802392	0.537217	7.907	76.961	98	0.393		76.179	88.384	start BL
05/15/2019	10:20:06.104	574	104.53	167.847	87.6465	108.931	86.5755	44.7514	62.0444	0.6741	0.483094	7.907	77.598	98	0.393		76.142	88.387	start BL
05/15/2019	10:20:06.678	590	101.695	164.673	87.1582	108.929	90.8003	46.5925	62.6818	0.705274	0.486869	8.12	79.268	98	0.413		76.279	88.397	start BL
05/15/2019	10:20:07.268	588	102.041	166.626	83.8623	107.647	89.8662	42.6919	59.498	0.792872	0.524939	7.955	77.503	98	0.402		76.154	88.389	start BL
05/15/2019	10:20:07.856	604	99.338	163.818	84.5337	106.676	82.6531	41.2442	60.3864	0.685732	0.500996	8.061	76.715	98	0.389		75.992	88.396	start BL
05/15/2019	10:20:08.460	592	101.351	164.795	83.6182	107.083	84.1318	40.8902	58.2578	0.742245	0.513974	7.475	71.446	98	0.378		75.977	88.395	start BL
05/15/2019	10:20:09.052	578	103.806	162.476	82.5806	105.49	85.9499	39.3909	58.2415	0.799415	0.5417	7.62	74.201	98	0.39		75.73	88.374	start BL
05/15/2019	10:20:09.630	582	103.093	160.706	83.7402	105.946	87.9291	43.002	58.1721	0.772314	0.510947	7.788	77.152	98	0.37		75.945	88.384	start BL
05/15/2019	10:20:10.212	572	104.895	162.72	85.022	106.977	85.7402	41.7572	58.2878	0.754585	0.512981	7.827	76.942	98	0.372		75.876	88.392	start BL
05/15/2019	10:20:10.784	586	102.389	164.001	84.4116	107.959	92.2143	45.7048	60.5839	0.767688	0.504363	7.858	75.404	98	0.387		75.917	88.395	start BL
05/15/2019	10:20:11.370	582	103.093	165.771	85.6323	110.404	96.866	42.4894	62.1341	0.87515	0.561359	7.613	74.606	98	0.378		75.996	88.473	start BL
05/15/2019	10:20:11.952	594	101.01	166.992	86.2427	108.001	94.0063	45.0755	64.2785	0.761231	0.520506	8.023	78.213	98	0.363		75.987	88.394	start BL
05/15/2019	10:20:12.546	596	100.671	167.358	85.144	110.417	86.306	46.7212	64.1205	0.617351	0.458657	7.829	78.612	98	0.363		76.062	88.393	start BL
05/15/2019	10:20:13.142	584	102.74	165.71	85.9985	108.165	96.2834	45.417	63.0427	0.806857	0.528299	8.047	79.196	98	0.368		75.977	88.45	start BL
05/15/2019	10:20:13.726	576	104.167	166.504	86.1206	108.567	89.7614	43.8398	62.1345	0.739068	0.511597	8.152	79.465	98	0.36		76.159	88.473	start BL
05/15/2019	10:20:14.302	576	104.167	167.664	87.4634	110.501	90.6789	46.6358	63.3039	0.69574	0.485704	8.112	78.416	98	0.358		76.255	88.441	start BL
05/15/2019	10:20:14.878	580	103.448	166.565	86.6089	109.704	95.6329	45.885	62.5504	0.795325	0.520197	8.182	77.799	98	0.398		76.132	88.398	start BL
05/15/2019	10:20:15.458	602	99.668	166.565	85.5103	108.447	93.1255	45.2383	63.5883	0.753081	0.514222	8.088	78.047	98	0.399		76.253	88.399	start BL
05/15/2019	10:20:16.060	618	97.087	166.809	84.8389	107.39	90.5789	43.1553	63.0007	0.752747	0.523561	8.347	81.217	98	0.384		76.079	88.585	start BL
05/15/2019	10:20:16.678	608	98.684	166.87	83.1299	107.054	97.504	42.9526	61.7541	0.883364	0.559478	7.86	77.76	98	0.371		76.215	88.472	start BL
05/15/2019	10:20:17.286	602	99.668	164.551	82.8857	105.398	89.5575	42.5605	62.455	0.752493	0.524769	8.216	81.51	98	0.394		76.31	88.63	start BL
05/15/2019	10:20:17.888	608	98.684	162.537	81.1157	104.259	93.8451	43.8446	62.1801	0.804125	0.532798	7.966	78.166	98	0.382		76.285	88.56	start BL
05/15/2019	10:20:18.496	596	100.671	163.94	81.7261	106.048	92.2541	42.9371	62.0162	0.795228	0.534578	7.726	73.897	98	0.394		76.093	88.556	start BL
05/15/2019	10:20:19.092	596	100.671	162.109	81.543	104.839	97.0596	46.0728	63.315	0.805288	0.525315	7.982	76.49	98	0.405		76.261	88.583	start BL
05/15/2019	10:20:19.688	582	103.093	160.706	81.3599	104.134	98.0454	41.4846	62.6091	0.903397	0.576884	7.647	74.176	98	0.405		76.427	88.526	start BL
05/15/2019	10:20:20.270	570	105.263	158.325	82.2144	104.098	88.7704	42.6056	61.5538	0.749989	0.520046	7.691	77.048	98	0.405		76.389	88.641	start BL
05/15/2019	10:20:20.840	554	108.303	157.532	82.7637	104.625	90.506	45.1898	61.0274	0.742554	0.500698	7.597	77.774	98	0.405		76.38	88.635	start BL
05/15/2019	10:20:21.394	546	109.89	159.18	84.1675	105.814	92.3187	44.5202	61.433	0.778059	0.517756	8.227	84.248	98	0.401		76.255	88.637	start BL
05/15/2019	10:20:21.940	554	108.303	160.95	85.5103	108.692	90.8397	48.7399	63.2972	0.665113	0.463451	7.861	79.257	98	0.41		76.071	88.636	start BL
05/15/2019	10:20:22.494	550	109.091	163.33	86.2427	109.07	95.1737	48.0994	65.0997	0.723112	0.494615	7.69	77.452	98	0.408		76.399	88.553	start BL
05/15/2019	10:20:23.044	548	109.489	163.635	86.6089	112.284	97.3504	48.2727	65.9168	0.74454	0.504135	7.866	78.374	98	0.406		76.519	88.561	-15mmHg
05/15/2019	10:20:23.592	552	108.696	0	0	0	95.4637	48.7547	66.3464	0.704018	0.489286	8.091	80.153	98	0.403		76.521	88.636	-15mmHg
05/15/2019	10:20:24.144	552	108.696	0	0	0	91.8838	50.5249	66.1099	0.625608	0.450121	8.231	80.449	98	0.534		76.311	88.632	-15mmHg
05/15/2019	10:20:24.696	550	109.091	175.903	90.7593	114.58	99.3861	47.9679	65.1473	0.789262	0.517359	8.315	79.613	98	1.066		76.602	88.64	-15mmHg
05/15/2019	10:20:25.246	562	106.762	173.889	91.2476	113.552	94.4519	49.7722	63.4518	0.704152	0.473041	8.338	78.121	98	2.665		76.361	88.638	-15mmHg
05/15/2019	10:20:25.808	574	104.53	175.11	89.7217	113.886	105.113	47.2414	65.7566	0.880095	0.550567	8.231	75.673	98	5.312		76.416	88.645	-15mmHg
05/15/2019	10:20:26.382	574	104.53	173.645	86.6699	111.848	94.8929	45.653	65.4777	0.75201	0.5189	8.057	73.421	98	7.566		76.629	88.643	-15mmHg
05/15/2019	10:20:26.956	570	105.263	170.593	86.1816	108.56	94.1037	47.8362	64.7674	0.714364	0.491665	8.15	74.245	98	9.012		76.39	88.604	-15mmHg
05/15/2019	10:20:27.526	564	106.383	167.175	84.5947	108.088	91.7703	44.9322	63.3122	0.739797	0.510384	8.27	75.659	98	9.981		76.447	88.627	-15mmHg
05/15/2019	10:20:28.090	550	109.091	163.818	83.8013	106.307	92.1853	46.0904	61.8112	0.745737	0.500025	8.267	75.681	98	10.912		76.484	88.634	-15mmHg
05/15/2019	10:20:28.640	548	109.489	161.56	84.1064	104.958	89.3984	44.7912	62.4766	0.713983	0.498971	8.272	75.696	98	12.063		76.442	88.62	-15mmHg
05/15/2019	10:20:29.188	554	108.303	159.424	83.6792	103.842	96.7969	46.6799	63.6901	0.786888	0.517754	7.953	72.791	98	13.307		76.364	88.633	-15mmHg
05/15/2019	10:20:29.742	546	109.89	156.189	80.8105	100.959	91.281	46.2191	60.1439	0.749235	0.493661	7.87	72.926	98	14.451		76.393	88.644	-15mmHg
05/15/2019	10:20:30.288	540	111.111	151.367	80.1392	100.058	91.8199	44.1853	60.5844	0.786253	0.518783	7.924	75.008	98	15.534		76.235	88.648	-15mmHg
05/15/2019	10:20:30.828	536	111.94	149.719	79.834	98.522	85.1139	41.7223	59.155	0.733523	0.509806	7.889	75.523	98	16.631		76.176	88.626	-15mmHg
05/15/2019	10:20:31.364	532	112.782	148.499	79.6509	98.675	90.1437	44.0838	58.468	0.78778	0.510961	7.87	75.357	98	17.285		76.144	88.644	-15mmHg
05/15/2019	10:20:31.896	524	114.504	149.841	80.3833	102.438	93.7188	46.7724	59.6191	0.787438	0.500928	7.904	75.236	98	17.093		76.353	88.649	-15mmHg
05/15/2019	10:20:32.420	520	115.385	157.898	85.5713	107.013	96.7494	51.6996	62.044	0.726094	0.465634	7.948	74.124	98	16.943		75.984	88.639	-15mmHg
05/15/2019	10:20:32.940	520	115.385	160.217	87.1582	109.138	95.0184	55.2907	68.0387	0.583899	0.418106	8.004	73.231	98	17.179		76.169	88.659	-15mmHg
05/15/2019	10:20:33.460	530	113.208	160.4	87.2192	107.301	98.4379	53.9992	69.2056	0.642125	0.451438	8.322	76.128	98	17.131		76.022	88.659	-15mmHg
05/15/2019	10:20:33.990	530	113.208	160.156	86.6089	108.7	95.3899	51.7733	69.7199	0.625598	0.457245	8.099	74.116	98	17.08		76.009	88.641	-15mmHg
05/15/2019	10:20:34.520	530	113.208	161.804	88.3789	108.748	94.6793	51.7405	66.5972	0.644753	0.453518	8.238	75.207	98	16.928		76.07	88.642	-15mmHg
05/15/2019	10:20:35.050	534	112.36	163.574	87.4634	108.699	89.6436	49.7362	64.8059	0.6158	0.445179	7.806	70.141	98	16.878		75.909	88.638	-15mmHg
05/15/2019	10:20:35.584	536	111.94	163.696	89.0503	109.942	87.5171	48.9713	64.1491	0.600879	0.440438	7.792	69.781	98	16.914		75.905	88.444	-15mmHg
05/15/2019	10:20:36.120	532	112.782	165.527	89.3555	110.482	83.518	46.8673	62.2923	0.588366	0.438836	7.746	68.122	98	16.91		75.825	88.459	-15mmHg
05/15/2019	10:20:36.652	530	113.208	167.236	89.7217	111.24	91.2258	48.8971	61.559	0.687612	0.463999	8.112	70.046	98	16.944		75.803	88.404	-15mmHg
05/15/2019	10:20:37.182	534	112.36	170.532	90.332	113.084	91.6192	47.1271	61.8116	0.719802	0.48562	8.155	70.031	98	17.062		75.719	88.405	-15mmHg
05/15/2019	10:20:37.716	550	109.091	170.532	90.332	113.358	90.028	47.4192	62.2396	0.684594	0.473284	7.819	68.263	98	17.1		75.765	88.403	-15mmHg
05/15/2019	10:20:38.266	572	104.895	171.692	89.4165	110.994	85.8477	44.2879	60.2778	0.68947	0.48411	7.453	65.201	98	17.028		75.799	88.394	-15mmHg
05/15/2019	10:20:38.838	570	105.263	171.448	88.8672	110.733	84.84	41.2405	58.4763	0.745594	0.513903	7.509	66.145	98	16.924		75.905	88.384	-15mmHg
05/15/2019	10:20:39.408	574	104.53	172.058	87.7075	109.73	84.2561	40.6264	56.9751	0.765768	0.517823	7.542	66.733	98	16.978		75.879	88.388	-15mmHg
05/15/2019	10:20:39.982	570	105.263	170.776	87.0972	109.581	88.1306	40.6379	56.8455	0.83547	0.53889	7.425	65.761	98	17.013		75.768	88.403	-15mmHg
05/15/2019	10:20:40.552	568	105.634	168.335	85.6323	107.392	82.5346	41.5729	55.7038	0.735348	0.496297	7.346	65.033	98	17.023		75.801	88.388	-15mmHg
05/15/2019	10:20:41.120	566	106.007	170.349	86.3647	108.118	85.8141	41.2888	56.7275	0.784898	0.518858	7.432	65.797	98	17.016		75.576	88.398	-15mmHg
05/15/2019	10:20:41.686	570	105.263	167.847	85.2051	107.747	87.173	39.744	56.53	0.839005	0.544079	7.443	65.589	98	16.87		75.503	88.378	-15mmHg
05/15/2019	10:20:42.256	570	105.263	166.016	83.313	104.627	89.6028	40.6401	58.3618	0.838952	0.546442	7.593	68.724	98	16.888		75.653	88.375	-15mmHg
05/15/2019	10:20:42.826	560	107.143	164.185	82.4585	103.371	86.7483	38.9472	57.7557	0.827643	0.551032	7.547	70.884	98	16.949		75.632	88.412	-15mmHg
05/15/2019	10:20:43.386	552	108.696	161.072	81.7871	104.058	81.6019	38.992	56.2221	0.757885	0.522168	7.608	72.199	98	16.963		75.48	88.397	-15mmHg
05/15/2019	10:20:43.938	560	107.143	160.95	82.0923	102.32	81.8239	38.72	54.1567	0.795912	0.526789	7.648	72.939	98	16.94		75.352	88.401	-15mmHg
05/15/2019	10:20:44.498	546	109.89	162.964	82.5195	105.202	87.348	38.6272	54.997	0.885881	0.557778	7.723	73.555	98	16.986		75.631	88.403	-15mmHg
05/15/2019	10:20:45.044	540	111.111	165.283	84.1675	107.347	85.0566	42.4812	56.2724	0.756595	0.500553	7.774	73.766	98	16.98		75.455	88.394	-15mmHg
05/15/2019	10:20:45.584	552	108.696	164.307	84.8389	107.202	86.5724	45.0145	59.5796	0.697519	0.480036	7.732	73.009	98	17.002		75.219	88.39	-15mmHg
05/15/2019	10:20:46.136	556	107.914	167.114	85.7544	108.486	91.9551	42.7871	59.4541	0.826993	0.534696	7.732	73.028	98	17.019		75.184	88.392	-15mmHg
05/15/2019	10:20:46.692	566	106.007	169.006	86.853	108.648	88.5421	43.5375	61.9691	0.726243	0.508285	7.886	75.125	98	17.009		75.1	88.396	-15mmHg
05/15/2019	10:20:47.258	590	101.695	173.34	87.2803	111.23	89.4725	43.5904	58.405	0.785585	0.512807	7.929	74.883	98	17.011		75.312	88.405	-15mmHg
05/15/2019	10:20:47.848	594	101.01	176.453	87.6465	112.247	94.4479	42.7968	61.3619	0.841746	0.546874	7.796	72.31	98	16.989		75.213	88.399	-15mmHg
05/15/2019	10:20:48.442	574	104.53	176.697	87.7686	111.261	87.7724	41.2731	58.3629	0.796727	0.529772	7.899	72.987	98	17.003		75.589	88.399	-15mmHg
05/15/2019	10:20:49.016	562	106.762	176.025	89.5996	112.011	97.1989	44.0676	58.922	0.901724	0.546625	8.048	73.869	98	17.036		75.569	88.388	-15mmHg
05/15/2019	10:20:49.578	584	102.74	174.927	89.4775	111.394	90.0632	41.9424	59.6029	0.807357	0.534301	8.131	73.533	98	16.926		75.634	88.41	-15mmHg
05/15/2019	10:20:50.162	604	99.338	177.124	87.5854	111.042	88.1549	43.3614	59.46	0.753338	0.508123	7.848	71.026	98	16.944		75.398	88.409	-15mmHg
05/15/2019	10:20:50.766	612	98.039	174.927	85.9985	108.585	91.6144	41.7151	58.9532	0.846422	0.544667	7.826	72.017	98	17.066		75.327	88.396	-15mmHg
05/15/2019	10:20:51.378	612	98.039	172.852	84.2285	106.153	89.2367	36.9569	56.742	0.921359	0.585856	7.537	70.655	98	16.907		75.365	88.396	-15mmHg
05/15/2019	10:20:51.990	618	97.087	169.312	82.4585	103.423	90.4507	39.1348	54.6348	0.939252	0.567335	7.813	76.656	98	16.925		75.439	88.387	-15mmHg
05/15/2019	10:20:52.608	594	101.01	165.039	80.6274	103.666	87.8695	36.7098	55.2863	0.925359	0.582223	7.435	73.581	98	16.992		75.17	88.386	-15mmHg
05/15/2019	10:20:53.202	588	102.041	164.001	81.1157	102.536	89.0811	37.9277	55.745	0.917633	0.574235	7.498	71.722	98	16.887		74.978	88.393	-15mmHg
05/15/2019	10:20:53.790	576	104.167	163.757	80.0781	101.724	95.9375	41.5523	57.0809	0.952774	0.566881	7.843	74.008	98	16.999		75.029	88.396	-15mmHg
05/15/2019	10:20:54.366	564	106.383	158.63	79.4067	101.218	88.0372	41.2357	56.4746	0.828719	0.531611	7.498	72.72	98	17.002		75.188	88.392	-15mmHg
05/15/2019	10:20:54.930	556	107.914	157.593	78.4912	100.367	90.8176	38.0625	56.7289	0.929952	0.580891	7.657	77.178	98	16.857		75.131	88.388	-15mmHg
05/15/2019	10:20:55.486	554	108.303	157.104	79.7119	102.05	88.4582	41.3251	56.5605	0.833323	0.532829	7.423	76.104	98	16.906		74.998	88.319	-15mmHg
05/15/2019	10:20:56.040	548	109.489	158.936	80.9937	104.044	90.6477	43.4628	58.9465	0.80047	0.520531	7.583	77.025	98	17.001		75.167	88.393	-15mmHg
05/15/2019	10:20:56.588	540	111.111	161.011	83.252	107.387	87.9244	46.8426	61.8229	0.664509	0.46724	7.786	80.163	98	16.996		75.099	88.387	-15mmHg
05/15/2019	10:20:57.128	532	112.782	164.124	85.8765	108.969	91.8344	49.5458	61.5138	0.687466	0.460488	7.86	78.899	98	16.945		75.143	88.395	-15mmHg
05/15/2019	10:20:57.660	528	113.636	170.044	87.9517	113.665	93.3219	50.6697	64.4761	0.66152	0.457044	8.028	78.741	98	17.019		75.168	88.342	-15mmHg
05/15/2019	10:20:58.188	540	111.111	177.063	95.459	120.136	94.5346	53.3505	67.3412	0.611574	0.435651	8.362	80.951	98	16.987		75.235	88.168	-15mmHg
05/15/2019	10:20:58.728	550	109.091	180.237	96.9238	120.592	95.3534	51.3838	69.8136	0.629814	0.461122	8.398	80.269	98	16.901		75.401	88.221	-15mmHg
05/15/2019	10:20:59.278	608	98.684	182.8	95.3979	118.376	96.3692	49.1088	68.6838	0.688086	0.49041	8.276	77.57	98	17.008		75.491	88.144	-15mmHg
05/15/2019	10:20:59.886	612	98.039	185.12	93.75	118.325	88.4461	50.4253	66.4445	0.57222	0.429876	8.407	77.793	98	17.026		75.447	88.243	-15mmHg
05/15/2019	10:21:00.498	622	96.463	182.922	94.1162	116.817	90.2772	45.4763	64.2905	0.696851	0.496259	8.1	73.807	98	16.87		75.365	88.283	-15mmHg
05/15/2019	10:21:01.120	602	99.668	181.458	92.4683	115.145	87.3926	41.6234	60.1171	0.761335	0.52372	8.114	73.15	98	16.957		75.403	88.244	-15mmHg
05/15/2019	10:21:01.722	578	103.806	177.49	90.3931	113.754	88.9241	40.5465	58.992	0.82007	0.544033	7.975	71.185	98	17.011		75.487	88.152	-15mmHg
05/15/2019	10:21:02.300	552	108.696	173.95	89.1724	111.249	83.9581	43.0297	58.4757	0.699922	0.487486	8.008	69.694	98	16.997		75.202	88.238	-15mmHg
05/15/2019	10:21:02.852	554	108.303	175.11	89.3555	113.243	83.2978	43.8268	57.8482	0.68232	0.473854	7.838	68.462	98	16.974		75.24	88.172	-15mmHg
05/15/2019	10:21:03.406	576	104.167	173.95	88.6841	112.29	81.8665	41.6968	58.6676	0.6847	0.490673	7.139	65.284	98	16.873		75.015	88.143	-15mmHg
05/15/2019	10:21:03.982	560	107.143	173.34	86.9751	109.618	90.7111	39.8087	57.3359	0.887793	0.561149	6.629	66.192	98	16.931		74.953	88.138	-15mmHg
05/15/2019	10:21:04.542	556	107.914	167.542	86.1816	107.025	82.2241	40.8498	57.2236	0.723028	0.503189	6.993	72.228	98	17.009		75.014	88.153	-15mmHg
05/15/2019	10:21:05.098	546	109.89	166.321	84.3506	107.174	80.8172	37.4934	53.418	0.811033	0.536072	6.628	68.515	98	17.024		74.899	88.112	-15mmHg
05/15/2019	10:21:05.644	554	108.303	163.635	83.6792	105.273	80.953	38.894	52.1937	0.805824	0.519548	6.82	69.209	98	16.935		75.166	88.163	-15mmHg
05/15/2019	10:21:06.198	550	109.091	163.574	83.313	105.455	85.8145	36.929	53.8707	0.907462	0.569665	7.174	70.409	98	16.847		75.148	88.116	-15mmHg
05/15/2019	10:21:06.748	534	112.36	163.33	84.4727	106.956	86.3556	41.5643	54.8851	0.816093	0.518685	7.415	70.47	98	16.925		74.851	88.148	-15mmHg
05/15/2019	10:21:07.282	538	111.524	167.114	84.7168	107.506	85.8908	40.8856	56.354	0.798616	0.523982	7.771	72.687	98	17.011		75.098	88.152	-15mmHg
05/15/2019	10:21:07.820	548	109.489	167.175	85.3882	107.791	85.0099	41.6182	57.9291	0.74905	0.510431	7.763	72.97	98	17.079		74.915	88.122	-15mmHg
05/15/2019	10:21:08.368	550	109.091	167.542	83.5571	108.464	86.5634	42.6129	58.1528	0.755775	0.507725	7.796	73.371	98	16.94		75.004	88.153	-15mmHg
05/15/2019	10:21:08.918	560	107.143	166.016	84.0454	106.298	91.1097	40.3661	56.5443	0.897415	0.556951	8.083	75.022	98	16.833		75.071	88.146	-15mmHg
05/15/2019	10:21:09.478	560	107.143	166.321	83.8013	105.833	86.341	39.1957	54.9611	0.857795	0.546036	8.06	74.134	98	16.935		75.076	88.147	-15mmHg
05/15/2019	10:21:10.038	556	107.914	163.818	83.8013	105.973	84.2329	38.1595	56.0239	0.822389	0.546976	8.082	74.309	98	17.014		75.029	88.158	-15mmHg
05/15/2019	10:21:10.594	544	110.294	161.987	82.5195	104.274	85.7948	36.6093	53.4476	0.920257	0.573293	7.923	72.83	98	17.014		75.006	88.146	-15mmHg
05/15/2019	10:21:11.138	534	112.36	161.682	83.6792	104.579	86.1122	40.4642	55.982	0.815403	0.530098	7.949	71.884	98	17.039		74.914	88.13	-15mmHg
05/15/2019	10:21:11.672	540	111.111	163.757	82.8247	107.313	84.0183	42.2225	55.7799	0.749298	0.497461	8.024	71.434	98	16.993		74.766	88.133	-15mmHg
05/15/2019	10:21:12.212	544	110.294	163.269	82.9468	105.21	86.6938	40.9648	57.7581	0.791735	0.527478	8.196	73.305	98	16.96		74.721	88.144	-15mmHg
05/15/2019	10:21:12.756	554	108.303	162.72	83.7402	106.888	91.4055	42.5064	58.03	0.842652	0.534969	8.349	75.966	98	17.053		74.825	88.15	-15mmHg
05/15/2019	10:21:13.310	548	109.489	163.94	83.5571	104.889	84.4001	41.9514	58.1202	0.730359	0.502946	8.355	77.51	98	16.932		74.849	88.151	-15mmHg
05/15/2019	10:21:13.858	554	108.303	162.903	83.6182	105.172	92.8247	41.245	57.7593	0.893012	0.555668	8.225	76.654	98	16.882		74.986	88.149	-15mmHg
05/15/2019	10:21:14.412	556	107.914	163.513	83.8013	106.724	93.2239	40.2902	56.8713	0.930763	0.567812	8.079	75.311	98	16.94		74.944	88.132	-15mmHg
05/15/2019	10:21:14.968	546	109.89	160.645	83.252	103.476	85.1013	44.1214	58.8897	0.695874	0.481542	7.874	72.552	98	17.01		74.835	88.162	-15mmHg
05/15/2019	10:21:15.514	538	111.524	160.95	83.4351	106.277	84.4951	41.9599	56.8546	0.74814	0.503404	7.878	70.92	98	16.996		74.913	88.154	-15mmHg
05/15/2019	10:21:16.052	536	111.94	163.879	84.7778	106.743	86.6947	44.3125	59.3808	0.713737	0.488868	7.973	71.005	98	16.88		74.785	88.153	-15mmHg
05/15/2019	10:21:16.588	532	112.782	163.208	84.8999	106.515	99.3517	45.6071	60.1862	0.892972	0.540953	8.191	73.507	98	16.988		74.877	88.151	-15mmHg
05/15/2019	10:21:17.120	536	111.94	161.682	85.2051	107.137	83.162	44.7094	62.1047	0.619159	0.462382	8.321	75.692	98	17.032		74.694	88.147	-15mmHg
05/15/2019	10:21:17.656	536	111.94	161.316	85.5713	107.592	92.0923	44.8968	59.6224	0.791573	0.51248	8.354	76.768	98	16.95		74.779	88.146	-15mmHg
05/15/2019	10:21:18.192	540	111.111	161.499	85.5103	106.361	90.6741	43.48	59.9594	0.787101	0.52048	8.201	75.526	98	16.913		74.658	88.138	-15mmHg
05/15/2019	10:21:18.732	542	110.701	161.377	85.5103	107.663	85.6839	43.5811	59.2975	0.710026	0.491373	8.007	73.792	98	16.994		74.811	88.164	-15mmHg
05/15/2019	10:21:19.274	534	112.36	160.828	85.083	105.342	93.7257	43.4678	58.5863	0.857844	0.536223	8.134	75.282	98	16.988		74.756	88.156	-15mmHg
05/15/2019	10:21:19.808	532	112.782	161.621	85.8765	108.106	83.4851	48.2321	60.4057	0.583605	0.422267	7.898	71.476	98	16.854		74.674	88.15	-15mmHg
05/15/2019	10:21:20.340	532	112.782	165.588	86.5479	109.551	91.4945	49.447	60.8303	0.691227	0.459564	8.254	73.839	98	16.957		74.756	88.145	-15mmHg
05/15/2019	10:21:20.872	548	109.489	165.894	86.0596	109.03	91.3474	47.1963	61.0929	0.722687	0.483332	8.142	72.002	98	17.079		74.347	87.924	-15mmHg
05/15/2019	10:21:21.420	548	109.489	165.894	85.9375	108.149	90.6057	45.4757	62.0318	0.727529	0.498092	8.328	74.301	98	16.918		74.588	87.912	-15mmHg
05/15/2019	10:21:21.968	560	107.143	164.795	83.9233	106.564	89.6443	42.8383	61.3673	0.762719	0.52213	7.911	70.855	98	16.877		74.529	87.919	-15mmHg
05/15/2019	10:21:22.528	550	109.091	163.94	84.2896	106.389	88.4773	40.1688	58.1021	0.831441	0.545998	7.718	68.908	98	17.028		74.47	87.975	-15mmHg
05/15/2019	10:21:23.078	552	108.696	161.743	83.9233	104.565	89.4502	42.1293	56.8575	0.832273	0.52902	7.552	67.808	98	16.958		74.478	87.907	-15mmHg
05/15/2019	10:21:23.630	552	108.696	160.4	82.2144	103.586	93.8396	43.0251	57.1276	0.889492	0.541504	7.61	68.06	98	17.005		74.694	87.918	-15mmHg
05/15/2019	10:21:24.182	538	111.524	157.654	81.7261	102.727	94.0116	44.2181	59.0426	0.843348	0.529652	7.789	69.084	98	16.988		74.564	87.909	-15mmHg
05/15/2019	10:21:24.720	542	110.701	157.227	81.9702	103.633	96.7112	45.7527	59.1249	0.861877	0.526914	7.928	70.192	98	16.928		74.452	87.925	-15mmHg
05/15/2019	10:21:25.262	548	109.489	160.706	81.0547	103.621	93.0253	42.7057	59.5502	0.844995	0.540924	7.885	70.754	98	16.974		74.347	87.909	-15mmHg
05/15/2019	10:21:25.810	556	107.914	161.377	81.7871	104.596	92.6312	44.4502	62.2753	0.773678	0.520138	7.636	69.493	98	16.938		74.465	87.905	-15mmHg
05/15/2019	10:21:26.366	562	106.762	161.316	82.8247	104.874	94.0587	47.2134	63.3612	0.739337	0.498043	7.714	70.874	98	17.036		74.534	87.911	-15mmHg
05/15/2019	10:21:26.928	562	106.762	162.476	82.7637	105.418	92.9998	43.0662	62.1971	0.802828	0.536922	7.848	72.482	98	16.935		74.691	87.902	-15mmHg
05/15/2019	10:21:27.490	546	109.89	161.682	82.9468	104.816	88.1081	42.9096	61.3011	0.73732	0.512989	7.93	73.2	98	16.972		74.846	87.896	-15mmHg
05/15/2019	10:21:28.036	548	109.489	158.508	82.8247	104.468	88.9176	43.7734	60.7151	0.743542	0.507708	7.937	73.015	98	17.012		74.622	87.91	-15mmHg
05/15/2019	10:21:28.584	546	109.89	157.715	83.374	104.171	89.8282	45.4287	61.7272	0.719285	0.494271	8.018	72.744	98	16.904		74.847	87.919	-15mmHg
05/15/2019	10:21:29.130	532	112.782	157.959	83.252	105.313	92.214	46.5108	60.2508	0.758549	0.495621	8.075	72.572	98	16.989		74.782	87.927	-15mmHg
05/15/2019	10:21:29.662	528	113.636	159.729	85.5103	108.914	87.9863	49.6482	62.7139	0.611317	0.435728	8.102	73.118	98	16.929		74.685	87.817	-15mmHg
05/15/2019	10:21:30.190	542	110.701	162.72	87.4634	110.504	89.5335	50.7126	64.5938	0.601	0.433591	8.143	74.518	98	16.971		74.81	87.921	-15mmHg
05/15/2019	10:21:30.732	556	107.914	166.321	87.6465	109.13	89.9771	50.8052	65.3446	0.599467	0.435354	8.194	75.963	98	16.907		74.932	87.91	-15mmHg
05/15/2019	10:21:31.288	550	109.091	166.138	87.8906	110.033	90.3924	50.3394	65.5429	0.611096	0.443101	8.217	76.885	98	16.982		75.015	87.813	-15mmHg
05/15/2019	10:21:31.838	556	107.914	164.063	86.731	108.602	86.8671	45.5172	62.6868	0.659628	0.476014	8.171	76.144	98	16.901		74.843	87.914	-15mmHg
05/15/2019	10:21:32.394	554	108.303	163.757	86.6089	107.91	82.5782	44.1507	61.7356	0.622453	0.465347	8.049	73.331	98	16.934		74.944	87.912	-15mmHg
05/15/2019	10:21:32.948	554	108.303	161.804	85.8765	107.355	88.1289	42.3689	58.1024	0.787575	0.51924	8.103	73.39	98	17.019		74.82	87.903	-15mmHg
05/15/2019	10:21:33.502	548	109.489	161.865	85.8154	106.613	83.3179	42.996	59.028	0.683097	0.483952	8.032	72.253	98	17.032		74.619	87.914	-15mmHg
05/15/2019	10:21:34.050	552	108.696	159.424	85.083	106.312	93.8229	44.9298	58.3597	0.83779	0.521121	8.083	71.278	98	16.903		75.086	87.92	-15mmHg
05/15/2019	10:21:34.602	546	109.89	159.973	84.7778	106.161	84.2511	46.938	60.4225	0.617537	0.44288	7.969	70.602	98	16.971		74.952	87.762	-15mmHg
05/15/2019	10:21:35.148	546	109.89	159.424	84.2285	105.231	91.8459	45.6351	59.332	0.778853	0.503135	7.808	71.085	98	17.049		74.876	87.805	-15mmHg
05/15/2019	10:21:35.694	548	109.489	160.828	83.5571	105.234	93.3657	44.0383	61.3541	0.80398	0.528325	7.666	70.776	98	16.922		74.655	87.648	-15mmHg
05/15/2019	10:21:36.242	572	104.895	159.485	82.6416	105.009	84.9406	46.1249	62.1599	0.62445	0.456975	7.561	69.84	98	16.876		74.827	87.733	-15mmHg
05/15/2019	10:21:36.814	556	107.914	160.583	81.543	103.231	94.455	44.3336	61.3645	0.816782	0.530638	7.559	69.76	98	17.014		74.806	87.787	-15mmHg
05/15/2019	10:21:37.370	548	109.489	157.654	82.3364	103.418	93.2072	40.271	60.3698	0.876867	0.567942	7.707	70.807	98	17.033		74.739	87.648	-15mmHg
05/15/2019	10:21:37.918	554	108.303	154.358	80.8716	100.471	90.1392	41.446	60.7426	0.801633	0.5402	7.767	71.419	98	16.884		74.615	87.669	-15mmHg
05/15/2019	10:21:38.472	548	109.489	154.724	79.1626	100.831	83.1941	42.4158	57.354	0.710993	0.490158	7.612	70.017	98	16.987		74.703	87.652	-15mmHg
05/15/2019	10:21:39.020	542	110.701	156.311	81.2988	102.802	94.8208	44.7884	58.0396	0.862041	0.527653	7.717	70.318	98	16.995		74.497	87.663	-15mmHg
05/15/2019	10:21:39.562	544	110.294	157.593	82.3975	105.007	95.3821	48.1799	63.2424	0.746369	0.494875	7.972	72.226	98	16.92		74.703	87.676	-15mmHg
05/15/2019	10:21:40.106	536	111.94	157.471	82.7026	104.44	88.2284	47.3498	62.9459	0.649424	0.463327	7.943	72.279	98	16.944		74.779	87.661	-15mmHg
05/15/2019	10:21:40.642	548	109.489	157.471	83.4961	103.602	93.7088	49.0436	63.9685	0.698237	0.476638	7.921	73.722	98	16.889		74.682	87.668	-15mmHg
05/15/2019	10:21:41.190	544	110.294	156.311	83.374	104.254	92.4658	48.0337	62.7022	0.708621	0.480524	7.972	75.124	98	17.001		74.81	87.662	-15mmHg
05/15/2019	10:21:41.734	554	108.303	157.959	83.4961	106.236	92.5061	48.3227	63.4051	0.696844	0.477627	8.171	75.721	98	17.006		74.815	87.657	-15mmHg
05/15/2019	10:21:42.288	550	109.091	159.729	84.0454	105.486	89.6989	47.1978	63.3184	0.671228	0.473819	7.989	73.369	98	16.892		74.509	87.661	-15mmHg
05/15/2019	10:21:42.838	546	109.89	160.339	84.6558	108.085	86.4737	46.839	63.6467	0.62273	0.458344	7.888	72.332	98	16.995		74.621	87.676	-15mmHg
05/15/2019	10:21:43.384	546	109.89	162.17	85.6323	107.14	92.02	48.39	62.581	0.697177	0.474136	8.211	74.157	98	17.016		74.643	87.669	-15mmHg
05/15/2019	10:21:43.930	544	110.294	163.94	86.3647	109.182	90.982	48.1506	64.7076	0.661922	0.470768	8.492	76.275	98	16.892		74.781	87.658	-15mmHg
05/15/2019	10:21:44.474	550	109.091	163.269	86.6089	109.934	93.1446	49.2248	66.1929	0.663511	0.471523	8.353	75.023	98	16.983		74.59	87.664	-15mmHg
05/15/2019	10:21:45.024	554	108.303	160.217	86.3647	106.212	89.5954	49.3023	63.7035	0.632509	0.449722	8.259	74.511	98	17.01		74.659	87.668	-15mmHg
05/15/2019	10:21:45.578	552	108.696	159.851	85.144	107.515	89.6963	46.0779	61.9926	0.703606	0.48629	8.132	73.795	98	16.866		74.733	87.676	-15mmHg
05/15/2019	10:21:46.130	554	108.303	159.119	85.144	105.817	87.4656	46.9337	62.4903	0.648612	0.463404	8.009	73.278	98	16.943		74.616	87.662	-15mmHg
05/15/2019	10:21:46.684	556	107.914	159.363	83.5571	104.09	87.1762	45.6948	62.0888	0.668098	0.475834	7.883	72.544	98	17.045		74.75	87.589	-15mmHg
05/15/2019	10:21:47.240	556	107.914	157.898	82.7637	104.386	88.248	45.163	61.049	0.705745	0.488226	7.772	70.888	98	16.916		74.594	87.575	-15mmHg
05/15/2019	10:21:47.796	552	108.696	157.776	83.6182	103.545	93.3709	45.6701	61.8441	0.771309	0.510875	7.803	70.818	98	16.903		74.549	87.664	-15mmHg
05/15/2019	10:21:48.348	558	107.527	158.203	83.8013	104.727	93.7562	45.9445	63.2101	0.756394	0.509958	7.834	71.126	98	17.028		74.626	87.657	-15mmHg
05/15/2019	10:21:48.906	552	108.696	157.593	82.7026	103.446	90.3469	46.5415	64.4047	0.680158	0.484857	7.877	71.941	98	17.026		74.506	87.592	-15mmHg
05/15/2019	10:21:49.458	558	107.527	155.457	81.1768	101.554	90.7723	49.3056	63.1313	0.656833	0.456821	7.718	70.981	98	16.964		74.689	87.585	-15mmHg
05/15/2019	10:21:50.016	552	108.696	156.189	80.9326	103.646	96.923	48.1467	64.0113	0.761996	0.503248	7.614	70.031	98	16.999		74.637	87.549	-15mmHg
05/15/2019	10:21:50.568	548	109.489	152.893	81.4819	101.229	90.0082	48.0617	62.3868	0.672362	0.46603	7.7	70.73	98	16.992		74.56	87.619	-15mmHg
05/15/2019	10:21:51.116	544	110.294	155.212	81.2988	102.33	89.4729	47.8478	60.4895	0.688137	0.465225	7.636	70.793	98	16.901		74.501	87.423	-15mmHg
05/15/2019	10:21:51.660	540	111.111	154.236	81.1768	104.319	97.3651	49.2431	62.8829	0.765264	0.494243	7.671	71.38	98	17.009		74.34	87.474	-15mmHg
05/15/2019	10:21:52.200	532	112.782	154.907	83.7402	103.999	88.8497	49.1131	64.5792	0.615317	0.447234	7.812	72.212	98	17.022		74.466	87.425	-15mmHg
05/15/2019	10:21:52.732	534	112.36	158.813	85.6934	108.195	92.0416	49.0783	63.8554	0.672822	0.466782	7.818	71.809	98	16.847		74.467	87.407	-15mmHg
05/15/2019	10:21:53.266	536	111.94	161.865	88.4399	110.911	97.7432	53.5253	67.0447	0.659528	0.452389	7.972	73.359	98	16.887		74.431	87.409	-15mmHg
05/15/2019	10:21:53.802	544	110.294	165.344	88.8672	113.441	98.2221	53.7324	69.2385	0.642557	0.45295	8.179	75.435	98	16.991		74.539	87.423	-15mmHg
05/15/2019	10:21:54.346	556	107.914	166.565	91.0034	113.55	93.2823	55.4869	70.2791	0.53779	0.405172	8.091	75.193	98	17.019		74.621	87.423	-15mmHg
05/15/2019	10:21:54.902	570	105.263	170.166	91.7358	112.889	88.8726	53.2631	70.6307	0.504165	0.400681	8.178	75.061	98	16.958		74.53	87.406	-15mmHg
05/15/2019	10:21:55.472	574	104.53	170.532	90.9424	113.406	92.2631	50.0741	65.4381	0.644717	0.457269	7.936	72.005	98	16.899		74.587	87.405	-15mmHg
05/15/2019	10:21:56.046	584	102.74	171.692	90.8203	113.176	91.587	48.0437	64.9301	0.670617	0.47543	8.279	74.76	98	16.878		74.596	87.399	-15mmHg
05/15/2019	10:21:56.630	580	103.448	173.828	91.6748	114.181	85.1635	48.4655	63.567	0.577313	0.430912	8.091	72.115	98	16.917		74.681	87.409	-15mmHg
05/15/2019	10:21:57.210	602	99.668	173.584	90.7593	113.868	90.9873	47.9476	64.9607	0.662548	0.473029	8.083	71.202	98	16.938		74.619	87.418	-15mmHg
05/15/2019	10:21:57.812	596	100.671	174.072	89.2334	110.598	88.9482	45.1866	63.9568	0.684237	0.49199	8.02	71.041	98	16.941		74.606	87.333	-15mmHg
05/15/2019	10:21:58.408	584	102.74	169.495	86.9751	110.751	89.6443	44.7422	61.8375	0.726132	0.500892	7.832	70.638	98	16.947		74.816	87.419	-15mmHg
05/15/2019	10:21:58.992	598	100.334	165.71	86.0596	105.26	85.8806	42.7869	59.6767	0.722118	0.501786	7.442	68.51	98	16.982		74.6	87.426	-15mmHg
05/15/2019	10:21:59.590	596	100.671	166.626	83.1299	106.133	85.398	40.4245	58.4804	0.769035	0.526634	7.364	69.662	98	16.992		74.612	87.416	-15mmHg
05/15/2019	10:22:00.186	600	100	162.903	82.5806	102.957	95.8359	39.9141	56.2391	0.994359	0.583517	7.07	67.709	98	16.988		74.437	87.333	-15mmHg
05/15/2019	10:22:00.786	596	100.671	165.222	81.8481	103.902	91.063	42.9381	59.8156	0.804554	0.528479	7.209	70.211	98	17.008		74.417	87.338	-15mmHg
05/15/2019	10:22:01.382	604	99.338	162.109	80.5664	102.322	92.7676	44.1002	61.1927	0.795313	0.524616	7.263	70.161	98	17.015		74.346	87.239	-15mmHg
05/15/2019	10:22:01.986	602	99.668	160.767	79.1016	100.407	91.8902	42.5305	60.5975	0.81455	0.537159	7.159	70.953	98	17.01		74.266	87.326	-15mmHg
05/15/2019	10:22:02.588	586	102.389	157.593	77.6367	99.193	83.7342	40.3751	59.2913	0.731291	0.517819	7.561	76.021	98	16.973		74.295	87.406	-15mmHg
05/15/2019	10:22:03.174	578	103.806	155.273	76.416	97.633	96.2029	41.3985	59.1222	0.926968	0.569675	7.541	73.507	98	16.918		74.484	87.418	-15mmHg
05/15/2019	10:22:03.752	568	105.634	151.733	75.5615	96.609	91.3232	42.2738	57.5093	0.852893	0.537096	7.414	73.461	98	16.825		74.582	87.415	-15mmHg
05/15/2019	10:22:04.320	560	107.143	151.245	74.9512	98.312	89.8167	40.3902	57.8803	0.853943	0.550304	7.729	77.27	98	16.863		74.524	87.412	-15mmHg
05/15/2019	10:22:04.880	542	110.701	152.893	77.3926	100.655	94.7048	43.8187	60.869	0.835994	0.537313	7.676	76.807	98	17.032		74.354	87.42	-15mmHg
05/15/2019	10:22:05.422	538	111.524	152.405	80.3223	100.808	96.9047	46.599	62.7196	0.802073	0.519125	7.864	78.003	98	17.035		74.454	87.421	-15mmHg
05/15/2019	10:22:05.960	542	110.701	153.076	80.7495	103.61	94.0328	48.6196	64.6705	0.702223	0.48295	7.863	78.395	98	16.973		74.367	87.422	-15mmHg
05/15/2019	10:22:06.502	530	113.208	155.212	83.4351	104.062	92.0412	47.6776	65.4619	0.677701	0.481997	8.268	82.63	98	16.937		74.456	87.427	-15mmHg
05/15/2019	10:22:07.032	548	109.489	157.288	85.7544	106.736	96.2327	53.2822	64.4129	0.666801	0.44632	8.59	84.969	98	16.922		74.612	87.419	-15mmHg
05/15/2019	10:22:07.580	542	110.701	161.377	86.3037	108.837	90.6551	51.3915	65.6938	0.597675	0.433109	8.701	84.826	98	16.886		74.727	87.422	-15mmHg
05/15/2019	10:22:08.122	552	108.696	162.903	87.9517	111.026	96.7542	51.9053	65.8266	0.681321	0.463535	8.63	83.096	98	16.881		74.644	87.509	-15mmHg
05/15/2019	10:22:08.674	580	103.448	168.701	89.9048	112.371	98.6799	53.2279	67.1625	0.676747	0.4606	8.507	80.194	98	17.055		74.686	87.414	-15mmHg
05/15/2019	10:22:09.254	602	99.668	172.729	89.4775	111.565	96.4806	48.0181	68.2317	0.710264	0.502304	8.674	79.022	98	17.013		74.529	87.418	-15mmHg
05/15/2019	10:22:09.856	608	98.684	173.401	89.0503	112.056	95.7144	47.9777	66.8971	0.713585	0.498741	8.802	79.443	98	16.965		74.929	87.424	-15mmHg
05/15/2019	10:22:10.464	616	97.403	170.532	87.9517	109.268	92.526	42.7289	63.8041	0.780469	0.538196	8.391	75.07	98	16.888		74.517	87.637	-15mmHg
05/15/2019	10:22:11.080	622	96.463	169.006	86.4868	107.987	92.5717	44.7599	63.0512	0.7583	0.516483	8.254	73.377	98	16.877		74.529	87.645	-15mmHg
05/15/2019	10:22:11.702	598	100.334	166.443	83.6792	106.157	93.6978	40.8873	60.315	0.875578	0.563626	7.92	71.015	98	17.012		74.66	87.555	-15mmHg
05/15/2019	10:22:12.300	586	102.389	164.612	82.5806	106.152	93.5456	44.2104	61.2556	0.805398	0.527392	7.963	72.853	98	17.013		74.268	87.663	-15mmHg
05/15/2019	10:22:12.886	576	104.167	163.086	83.6182	105.193	96.8667	45.0377	61.9823	0.836191	0.535055	7.346	67.492	98	16.945		74.194	87.472	-15mmHg
05/15/2019	10:22:13.462	576	104.167	161.682	81.9702	104.489	102.66	48.5154	64.9897	0.833131	0.527418	7.389	71.117	98	16.932		74.443	87.425	-15mmHg
05/15/2019	10:22:14.038	572	104.895	160.095	81.665	104.315	94.9569	45.1275	63.5811	0.783715	0.524759	7.499	75.129	98	16.949		74.576	87.414	-15mmHg
05/15/2019	10:22:14.610	568	105.634	158.325	81.0547	102.598	94.9732	42.9928	61.6541	0.843096	0.547316	7.38	75.053	98	16.929		74.518	87.644	-15mmHg
05/15/2019	10:22:15.178	562	106.762	157.104	81.1157	102.584	94.9735	41.4869	61.4518	0.870384	0.563174	7.151	73.187	98	16.915		74.644	87.591	-15mmHg
05/15/2019	10:22:15.740	554	108.303	156.189	81.604	102.618	89.9879	45.2012	63.1325	0.709407	0.497697	7.404	76.965	98	16.885		74.374	87.552	-15mmHg
05/15/2019	10:22:16.294	552	108.696	157.776	81.543	103.399	89.9522	48.3003	61.5316	0.676919	0.463045	7.681	77.891	98	16.877		74.491	87.641	-15mmHg
05/15/2019	10:22:16.846	554	108.303	160.583	83.313	104.896	96.0931	49.1846	64.8303	0.723559	0.488157	7.935	78.043	98	17.06		74.195	87.653	-15mmHg
05/15/2019	10:22:17.400	558	107.527	161.316	83.4961	105.814	96.2114	48.7335	64.4909	0.736195	0.493475	8.098	77.982	98	17.064		74.164	87.659	-15mmHg
05/15/2019	10:22:17.958	578	103.806	162.231	84.2896	105.892	94.7547	48.9337	66.8747	0.685176	0.483575	8.196	78.523	98	16.961		74.468	87.688	-15mmHg
05/15/2019	10:22:18.536	594	101.01	164.551	84.2285	105.979	104.555	46.9975	65.474	0.879096	0.550502	8.134	77.433	98	16.884		74.547	87.643	-15mmHg
05/15/2019	10:22:19.130	592	101.351	164.307	83.7402	105.855	94.5013	45.0842	65.129	0.758756	0.522924	8.132	77.155	98	16.866		74.439	87.672	-15mmHg
05/15/2019	10:22:19.722	586	102.389	165.588	83.9233	105.77	98.5944	46.7584	64.8674	0.799108	0.52575	8.09	75.854	98	16.855		74.347	87.657	-15mmHg
05/15/2019	10:22:20.308	582	103.093	164.917	84.2285	106.062	90.2387	49.1475	66.0886	0.621759	0.455361	8.188	76.236	98	17.05		74.441	87.654	-15mmHg
05/15/2019	10:22:20.890	600	100	164.673	82.7637	104.875	97.8227	47.9998	65.8826	0.756238	0.509318	8.199	74.85	98	17.044		74.514	87.659	-15mmHg
05/15/2019	10:22:21.490	604	99.338	164.063	82.1533	104.092	95.4052	48.5406	66.4017	0.705774	0.491216	8.283	76.282	98	16.992		74.526	87.651	-15mmHg
05/15/2019	10:22:22.094	604	99.338	163.33	81.2988	102.344	93.5034	45.4577	65.1511	0.73745	0.513839	8.231	76.093	98	16.98		74.446	87.662	-15mmHg
05/15/2019	10:22:22.698	596	100.671	160.278	80.2002	101.712	98.2747	46.4923	62.5767	0.827504	0.526915	7.988	77.151	98	16.956		74.276	87.662	-15mmHg
05/15/2019	10:22:23.294	576	104.167	157.654	79.3457	101.116	93.0799	45.4411	63.5738	0.749347	0.511806	7.926	78.464	98	16.914		74.445	87.665	-15mmHg
05/15/2019	10:22:23.870	568	105.634	156.311	80.0171	102.589	93.7716	47.2443	62.9902	0.738644	0.496177	7.602	75.343	98	16.913		74.28	87.651	-15mmHg
05/15/2019	10:22:24.438	562	106.762	158.142	79.3457	101.233	92.8994	51.4816	66.231	0.625353	0.445835	7.772	75.728	98	16.946		74.353	87.656	-15mmHg
05/15/2019	10:22:25.000	554	108.303	157.837	80.0781	104.603	93.3725	51.9374	65.743	0.630259	0.443762	7.912	76.41	98	16.945		74.321	87.66	-15mmHg
05/15/2019	10:22:25.554	554	108.303	159.119	82.9468	106.305	95.9509	50.7808	65.4705	0.68993	0.470762	7.948	79.147	98	16.959		74.321	87.669	-15mmHg
05/15/2019	10:22:26.108	554	108.303	161.255	84.9609	105.907	93.7819	54.7732	68.0978	0.572834	0.415951	7.693	77.345	98	17.001		74.462	87.667	-15mmHg
05/15/2019	10:22:26.662	548	109.489	162.354	86.0596	108.546	94.4747	51.9122	67.7707	0.628036	0.450517	7.825	79.322	98	16.984		74.352	87.66	-15mmHg
05/15/2019	10:22:27.210	554	108.303	167.542	89.0503	111.919	94.5885	54.7393	68.4455	0.582203	0.421289	7.886	78.826	98	16.996		74.392	87.662	-15mmHg
05/15/2019	10:22:27.764	584	102.74	173.34	89.0503	112.856	95.1821	52.9906	68.6948	0.614186	0.443271	8.044	78.089	98	17.055		74.306	87.657	-15mmHg
05/15/2019	10:22:28.348	600	100	176.086	89.7217	114.457	95.9412	51.4869	67.2753	0.660782	0.46335	8.204	77.797	98	16.935		74.434	87.669	-15mmHg
05/15/2019	10:22:28.948	632	94.937	174.927	91.0645	111.968	95.9425	49.3877	66.4492	0.700607	0.485237	8.421	79.198	98	16.91		74.192	87.688	-15mmHg
05/15/2019	10:22:29.580	618	97.087	174.072	89.5996	111.379	92.0418	46.5133	64.5279	0.705563	0.49465	8.374	77.817	98	16.912		74.034	87.724	-15mmHg
05/15/2019	10:22:30.198	614	97.72	171.57	87.7075	109.618	93.2854	47.7521	63.7054	0.714748	0.488107	8.096	74.22	98	16.903		74.127	87.746	-15mmHg
05/15/2019	10:22:30.812	630	95.238	169.617	85.9375	107.269	94.4129	45.8996	62.1347	0.780776	0.513842	8.155	75.236	98	16.95		74.368	87.672	-15mmHg
05/15/2019	10:22:31.442	628	95.541	169.8	84.7778	105.779	90.5973	44.4359	63.5438	0.726449	0.509523	8.012	72.747	98	16.956		74.095	87.665	-15mmHg
05/15/2019	10:22:32.070	628	95.541	165.955	81.1768	103.998	90.9762	44.2456	61.6019	0.758591	0.513658	7.938	73.659	98	17.06		74.033	87.676	-15mmHg
05/15/2019	10:22:32.698	634	94.637	164.49	80.2002	102.675	93.7338	43.0143	62.697	0.808962	0.541102	7.749	75.934	98	16.994		73.78	87.658	-15mmHg
05/15/2019	10:22:33.332	604	99.338	163.147	79.7119	100.226	92.9649	44.1987	61.4608	0.793454	0.524566	7.526	77.21	98	16.95		73.983	87.668	-15mmHg
05/15/2019	10:22:33.936	586	102.389	157.043	77.2095	97.715	94.87	41.6541	60.8354	0.874752	0.560935	7.048	74.146	98	16.911		74.27	87.648	-15mmHg
05/15/2019	10:22:34.522	576	104.167	149.597	73.5474	94.875	88.2366	43.8663	61.7031	0.719093	0.502856	6.961	71.726	98	16.919		74.3	87.669	-15mmHg
05/15/2019	10:22:35.098	560	107.143	147.034	74.9512	95.127	86.9674	45.5611	58.7274	0.705059	0.476113	7.06	72.537	98	16.946		74.347	87.647	-15mmHg
05/15/2019	10:22:35.658	558	107.527	151.428	78.5522	96.659	94.9342	47.9622	61.5773	0.762815	0.494785	7.399	77.12	98	17.102		74.046	87.656	-15mmHg
05/15/2019	10:22:36.216	556	107.914	151.184	75.5615	99.029	96.236	46.474	61.8352	0.804752	0.517083	7.569	79.455	98	17.086		74.184	87.45	-15mmHg
05/15/2019	10:22:36.772	560	107.143	149.658	75.4395	96.096	98.6065	46.6977	64.9072	0.79974	0.526424	7.727	81.187	98	16.963		74.315	87.561	-15mmHg
05/15/2019	10:22:37.332	552	108.696	146.24	76.7212	96.54	98.8646	47.831	63.8367	0.799439	0.516197	7.783	82.322	98	16.87		74.656	87.481	-15mmHg
05/15/2019	10:22:37.884	548	109.489	148.621	77.3315	98.231	94.677	50.1857	64.3122	0.691802	0.469928	7.842	80.552	98	16.889		74.53	87.558	-15mmHg
05/15/2019	10:22:38.432	562	106.762	155.396	78.2471	101.285	97.4768	51.6276	67.0686	0.683616	0.47036	8.036	80.142	98	16.954		74.185	87.429	-15mmHg
05/15/2019	10:22:38.994	558	107.527	158.875	79.3457	101.514	98.6635	49.7798	65.9488	0.741237	0.495459	8.262	80.044	98	16.959		74.781	87.406	-15mmHg
05/15/2019	10:22:39.552	582	103.093	158.813	81.2378	103.027	99.0883	50.8962	68.558	0.702941	0.486356	8.456	79.443	98	17.038		75.093	87.428	-15mmHg
05/15/2019	10:22:40.134	582	103.093	160.461	80.3223	102.714	106.884	51.4193	68.3603	0.811354	0.518923	8.391	77.521	98	17.095		75.284	87.532	-15mmHg
05/15/2019	10:22:40.716	566	106.007	162.292	82.7026	105.296	97.3081	51.7944	64.8414	0.701924	0.467728	8.572	79.64	98	17.073		75.415	87.481	-15mmHg
05/15/2019	10:22:41.282	590	101.695	162.354	84.1064	105.718	97.5138	50.9882	67.2732	0.691594	0.477119	8.365	78.476	98	16.907		75.417	87.425	-15mmHg
05/15/2019	10:22:41.872	602	99.668	163.696	82.6416	105.976	94.8895	48.2862	64.8422	0.718718	0.491132	7.986	73.419	98	16.873		75.654	87.49	-15mmHg
05/15/2019	10:22:42.474	588	102.041	162.842	84.5337	106.118	95.3103	45.1565	64.0052	0.78359	0.526216	8.067	73.744	98	16.947		75.659	87.497	-15mmHg
05/15/2019	10:22:43.062	572	104.895	161.621	84.1064	105.163	90.5854	44.7288	61.7707	0.742369	0.506225	8.166	75.3	98	16.992		75.569	87.585	-15mmHg
05/15/2019	10:22:43.634	574	104.53	159.302	84.4116	105.054	86.1752	44.0554	60.7908	0.692865	0.48877	8.427	78.398	98	16.94		75.505	87.585	-15mmHg
05/15/2019	10:22:44.208	586	102.389	158.997	82.6416	102.237	86.3463	43.0636	58.4456	0.740564	0.501269	8.157	78.434	98	16.93		75.456	87.42	-15mmHg
05/15/2019	10:22:44.794	578	103.806	156.738	80.6274	99.952	79.0524	40.4787	56.5948	0.681577	0.487951	8.143	78.614	98	16.995		75.576	87.422	-15mmHg
05/15/2019	10:22:45.372	586	102.389	156.006	79.7729	100.466	85.0876	38.9942	56.1297	0.821194	0.541717	8.191	77.843	98	16.951		75.443	87.409	-15mmHg
05/15/2019	10:22:45.958	590	101.695	156.006	79.9561	100.957	88.2974	39.7689	54.6203	0.888472	0.549603	7.8	76.236	98	17.011		75.341	87.413	-15mmHg
05/15/2019	10:22:46.548	602	99.668	157.715	79.1016	99.725	85.9338	41.0436	57.9564	0.774551	0.522381	7.628	76.082	98	16.933		75.231	87.429	-15mmHg
05/15/2019	10:22:47.150	608	98.684	157.166	79.2847	100.988	88.28	39.6684	57.2299	0.84941	0.550653	7.516	74.001	98	16.933		75.281	87.423	-15mmHg
05/15/2019	10:22:47.758	610	98.361	157.288	79.7729	100.551	83.454	42.282	56.9357	0.723132	0.49335	7.478	71.804	98	17.038		75.332	87.418	-15mmHg
05/15/2019	10:22:48.368	610	98.361	158.02	78.4302	100.844	86.0519	39.9261	56.0838	0.822444	0.536023	7.402	70.857	98	16.934		75.296	87.412	-15mmHg
05/15/2019	10:22:48.978	596	100.671	158.813	79.7729	100.897	91.9154	40.4995	55.8939	0.919883	0.559383	7.572	73.731	98	16.901		75.325	87.416	-15mmHg
05/15/2019	10:22:49.574	596	100.671	157.227	80.0171	101.295	84.2024	42.276	56.4321	0.742952	0.497923	7.675	74.155	98	17.024		75.255	87.42	-15mmHg
05/15/2019	10:22:50.170	592	101.351	158.997	79.1626	102.055	88.0982	40.8613	58.6307	0.805669	0.536184	7.783	75.897	98	16.954		75.295	87.414	-15mmHg
05/15/2019	10:22:50.762	610	98.361	156.616	80.3833	102.046	84.6422	42.7092	58.4447	0.717482	0.495415	7.819	76.992	98	17.016		75.29	87.419	-15mmHg
05/15/2019	10:22:51.372	606	99.01	158.386	81.0547	101.787	86.6617	40.2028	57.9941	0.801097	0.536095	7.925	79.224	98	16.969		75.331	87.415	-15mmHg
05/15/2019	10:22:51.978	610	98.361	158.081	80.2612	102.099	81.8091	41.761	58.0732	0.689614	0.489531	7.826	78.941	98	17.035		75.383	87.411	-15mmHg
05/15/2019	10:22:52.588	600	100	158.386	81.1768	103.335	86.7781	42.0815	57.7728	0.773661	0.515067	7.856	80.44	98	17.02		75.203	87.412	-15mmHg
05/15/2019	10:22:53.188	616	97.403	159.912	83.1909	103.448	90.8608	42.9546	58.942	0.812769	0.527249	7.868	79.74	98	16.899		75.246	87.323	-15mmHg
05/15/2019	10:22:53.804	630	95.238	162.292	82.2144	104.066	92.7143	40.9802	58.5231	0.883993	0.557995	7.972	78.956	98	16.883		75.365	87.283	-15mmHg
05/15/2019	10:22:54.434	616	97.403	160.156	81.604	103.495	84.1051	41.6531	59.2601	0.716367	0.504749	7.819	77.49	98	17		75.436	87.315	-15mmHg
05/15/2019	10:22:55.050	616	97.403	157.043	80.3833	102.315	83.8103	42.56	58.1757	0.709065	0.492187	8.013	79.602	98	16.978		75.41	87.326	-15mmHg
05/15/2019	10:22:55.666	600	100	156.494	79.7119	100.045	80.3206	39.7824	56.269	0.720435	0.504705	7.596	76.663	98	16.987		75.193	87.346	-15mmHg
05/15/2019	10:22:56.266	608	98.684	153.137	79.895	99.561	82.7569	35.9667	55.7179	0.83977	0.565394	7.602	77.231	98	16.947		75.177	87.43	-15mmHg
05/15/2019	10:22:56.874	600	100	154.175	79.9561	100.935	83.5059	40.9405	55.5513	0.766237	0.50973	7.573	76.672	98	16.981		75.186	87.335	-15mmHg
05/15/2019	10:22:57.474	582	103.093	154.541	78.7354	99.814	87.7786	41.0783	58.5184	0.798045	0.532024	7.435	74.803	98	16.973		75.304	87.148	-15mmHg
05/15/2019	10:22:58.056	588	102.041	153.259	79.2236	101.177	88.5502	43.8117	59.6745	0.749709	0.505234	7.415	76.347	98	16.943		74.932	87.167	-15mmHg
05/15/2019	10:22:58.644	580	103.448	152.71	79.7729	101.445	90.3407	43.9089	60.5099	0.767342	0.513963	7.399	77.472	98	17		75.066	87.239	-15mmHg
05/15/2019	10:22:59.224	580	103.448	154.419	82.9468	103.596	89.5962	45.9042	61.3875	0.711742	0.487655	7.327	75.045	98	16.955		75.204	87.229	-15mmHg
05/15/2019	10:22:59.804	590	101.695	159.119	85.083	108.859	89.1852	47.1516	61.9987	0.677975	0.471307	7.28	74.622	98	17.066		74.795	87.183	-15mmHg
05/15/2019	10:23:00.394	592	101.351	162.17	86.6699	106.852	91.2628	46.8142	64.1113	0.693304	0.48704	7.493	75.53	98	17.017		74.875	87.166	-15mmHg
05/15/2019	10:23:00.986	606	99.01	161.804	86.6699	108.534	90.0305	43.8141	62.0342	0.745015	0.513342	7.474	75.855	98	16.894		75.264	87.18	-15mmHg
05/15/2019	10:23:01.592	628	95.541	163.086	85.6934	106.438	86.5846	46.8162	62.6983	0.634283	0.459301	7.444	73.867	98	16.96		74.738	87.166	-15mmHg
05/15/2019	10:23:02.220	632	94.937	163.574	84.8389	106.368	89.0365	42.1213	59.507	0.788398	0.526921	7.81	76.168	98	17.022		74.295	87.161	-15mmHg
05/15/2019	10:23:02.852	608	98.684	160.95	84.4727	105.442	83.311	40.5071	59.2933	0.721901	0.513784	7.82	76.598	98	16.86		75.08	87.17	-15mmHg
05/15/2019	10:23:03.460	582	103.093	158.997	84.8389	105.93	84.008	43.1746	57.8138	0.706292	0.486066	7.593	72.722	98	16.972		75.093	87.175	-15mmHg
05/15/2019	10:23:04.042	576	104.167	158.081	83.9233	103.287	85.3688	44.2647	58.7729	0.699371	0.481489	7.712	74.083	98	16.959		75.016	87.167	-15mmHg
05/15/2019	10:23:04.618	558	107.527	155.396	83.374	104.702	84.0397	45.3284	59.6794	0.648654	0.460631	7.502	73.806	98	16.986		74.762	87.166	-15mmHg
05/15/2019	10:23:05.176	548	109.489	154.297	83.0078	104.234	85.7709	45.3046	57.5225	0.703485	0.471794	7.33	72.748	98	16.952		75.009	87.17	-15mmHg
05/15/2019	10:23:05.724	546	109.89	154.663	83.8623	104.125	81.906	45.6499	58.3172	0.621705	0.442655	6.915	69.691	98	16.97		74.999	87.181	-15mmHg
05/15/2019	10:23:06.270	548	109.489	157.166	85.8154	107.36	84.7455	44.9483	58.1869	0.683955	0.469609	6.867	71.926	98	16.958		75.036	87.182	-15mmHg
05/15/2019	10:23:06.818	546	109.89	162.537	87.5244	109.991	83.7899	45.5869	60.3782	0.632729	0.455938	6.944	73.346	98	17.009		74.86	87.189	-15mmHg
05/15/2019	10:23:07.364	552	108.696	164.368	88.8672	112.259	85.1633	49.0791	61.8939	0.583001	0.423706	7.03	72.529	98	17.107		75.028	87.192	-15mmHg
05/15/2019	10:23:07.916	566	106.007	165.894	87.8906	110.747	88.0117	50.6307	62.979	0.593547	0.424728	7.104	70.339	98	17.008		75.012	87.056	-15mmHg
05/15/2019	10:23:08.482	558	107.527	167.786	89.1724	112.09	89.1477	47.6814	63.7001	0.650963	0.465142	7.476	71.838	98	16.902		75.056	86.996	-15mmHg
05/15/2019	10:23:09.040	562	106.762	163.574	88.8062	109.188	83.4297	48.3679	62.7261	0.558967	0.420256	7.714	72.917	98	16.714		75.174	87.014	-15mmHg
05/15/2019	10:23:09.602	566	106.007	164.49	87.5244	107.884	85.5186	46.4205	60.2293	0.649154	0.457188	7.583	70.095	98	16.92		75.056	86.998	-15mmHg
05/15/2019	10:23:10.168	554	108.303	164.429	86.5479	109.429	83.5267	45.0881	59.7956	0.642834	0.460195	7.559	68.834	98	17.263		75.108	86.968	-15mmHg
05/15/2019	10:23:10.722	558	107.527	165.588	88.0127	109.566	84.8136	46.2824	59.9893	0.642301	0.454305	7.565	68.243	98	17.08		75.251	86.965	-15mmHg
05/15/2019	10:23:11.280	556	107.914	165.1	85.9985	108.988	88.9126	46.8945	61.39	0.684445	0.472577	7.856	70.92	98	16.877		75.336	86.924	-15mmHg
05/15/2019	10:23:11.836	570	105.263	162.354	85.3882	105.553	85.8807	46.8648	62.3722	0.625533	0.454303	7.897	72.361	98	16.896		75.168	87.001	-15mmHg
05/15/2019	10:23:12.406	556	107.914	159.912	83.374	104.886	84.7007	45.6432	60.441	0.646209	0.461124	7.52	69.811	98	17.08		75.286	86.995	-15mmHg
05/15/2019	10:23:12.962	562	106.762	155.945	81.9702	102.345	84.035	42.5158	57.6562	0.720116	0.49407	7.562	70.485	98	16.97		75.339	87.037	-15mmHg
05/15/2019	10:23:13.524	546	109.89	154.419	81.1157	101.867	89.746	43.3136	58.4205	0.794796	0.517375	7.623	71.384	98	16.949		75.046	86.923	-15mmHg
05/15/2019	10:23:14.070	540	111.111	155.273	81.7871	103.058	87.2873	44.4764	57.8076	0.740576	0.490459	7.427	69.878	98	16.975		75.184	86.913	-15mmHg
05/15/2019	10:23:14.610	538	111.524	155.945	82.5806	103.089	88.3373	46.1832	59.5254	0.70817	0.477195	7.421	69.219	98	16.948		75.221	86.924	-15mmHg
05/15/2019	10:23:15.148	540	111.111	157.104	82.5806	104.717	88.259	46.8859	61.1724	0.676336	0.468769	7.611	70.28	98	17.072		75.119	86.921	-15mmHg
05/15/2019	10:23:15.688	536	111.94	157.349	83.9844	105.643	91.6402	47.9934	61.9285	0.704794	0.476285	7.802	72.087	98	16.97		75.082	86.921	-15mmHg
05/15/2019	10:23:16.224	542	110.701	158.203	83.9233	105.311	89.8135	47.3491	62.1251	0.683529	0.472806	7.903	73.872	98	16.868		75.33	86.921	-15mmHg
05/15/2019	10:23:16.766	552	108.696	160.278	85.083	106.963	87.7803	45.6963	62.2756	0.67577	0.479424	7.961	75.274	98	16.991		75.27	86.936	-15mmHg
05/15/2019	10:23:17.318	550	109.091	162.964	85.2661	107.935	88.9905	46.3646	62.7955	0.678805	0.478994	7.908	74.193	98	17.015		75.269	86.927	-15mmHg
05/15/2019	10:23:17.868	554	108.303	163.33	85.5103	107.056	88.6746	47.9522	61.2576	0.664773	0.459234	7.72	71.503	98	16.908		75.161	87.011	-15mmHg
05/15/2019	10:23:18.422	560	107.143	163.208	86.0596	108.932	88.4821	48.189	61.8402	0.651567	0.455381	7.869	71.286	98	16.983		75.327	86.928	-15mmHg
05/15/2019	10:23:18.982	554	108.303	168.518	87.5244	112.317	94.1285	47.4279	62.8498	0.743051	0.496137	8.043	71.529	98	17.003		75.153	86.919	-15mmHg
05/15/2019	10:23:19.536	570	105.263	169.434	90.0879	110.85	92.3103	51.4654	66.3306	0.615776	0.442473	8.242	73.683	98	16.937		75.212	86.935	-15mmHg
05/15/2019	10:23:20.106	602	99.668	170.227	89.2944	111.321	92.8642	49.0805	65.605	0.667383	0.47148	8.166	73.111	98	17.003		75.249	86.96	-15mmHg
05/15/2019	10:23:20.708	588	102.041	170.654	88.2568	111.576	92.749	45.4619	63.457	0.745183	0.50984	8.09	72.758	98	17.027		75.271	87.083	-15mmHg
05/15/2019	10:23:21.296	602	99.668	167.48	88.1348	107.483	88.4488	46.6234	63.9013	0.654531	0.472877	7.929	72.376	98	16.95		75.364	86.926	-15mmHg
05/15/2019	10:23:21.898	588	102.041	166.199	85.7544	107.714	86.0574	43.0249	59.2248	0.726595	0.500044	7.914	72.464	98	16.944		75.433	86.967	-15mmHg
05/15/2019	10:23:22.486	592	101.351	165.955	84.3506	106.227	91.3795	45.1665	59.1638	0.781102	0.505726	7.841	72.202	98	16.988		75.104	86.981	-15mmHg
05/15/2019	10:23:23.078	588	102.041	165.527	84.8999	105.716	87.6493	42.6804	59.5296	0.755404	0.513055	7.676	70.879	98	17.033		75.183	86.936	-15mmHg
05/15/2019	10:23:23.666	588	102.041	161.865	82.6416	102.94	86.6137	43.9468	59.8969	0.712339	0.492611	7.894	72.957	98	17.048		74.935	86.958	-15mmHg
05/15/2019	10:23:24.254	576	104.167	159.119	81.4209	103.411	90.1159	41.5573	58.8618	0.82496	0.538846	7.391	70.129	98	17.045		75.067	86.954	-15mmHg
05/15/2019	10:23:24.830	582	103.093	156.067	80.0171	99.323	85.6278	42.4072	59.6749	0.724268	0.50475	7.501	74.907	98	17.003		75.028	86.999	-15mmHg
05/15/2019	10:23:25.412	562	106.762	154.358	77.6367	99.719	82.2099	40.5534	56.625	0.735657	0.50671	7.512	73.857	98	17.023		75.256	87.166	-15mmHg
05/15/2019	10:23:25.974	560	107.143	154.907	78.9185	100.689	84.8565	42.9764	58.1398	0.720334	0.49354	7.372	74.18	98	16.914		75.061	87.123	-15mmHg
05/15/2019	10:23:26.534	556	107.914	156.189	79.5898	100.57	87.604	41.7218	57.5885	0.796724	0.523745	7.292	71.906	98	16.945		75.043	86.972	-15mmHg
05/15/2019	10:23:27.090	560	107.143	156.799	78.9185	101.507	88.3461	45.1842	60.055	0.718708	0.488555	7.585	74.023	98	17.076		74.961	87.176	-15mmHg
05/15/2019	10:23:27.650	556	107.914	155.701	80.2612	102.142	91.7337	46.4088	61.5108	0.736862	0.494092	7.817	76.58	98	16.948		74.912	87.164	-15mmHg
05/15/2019	10:23:28.206	556	107.914	157.471	79.9561	104.865	87.2593	45.5322	61.67	0.67662	0.478197	7.979	78.316	98	16.934		74.843	87.179	-15mmHg
05/15/2019	10:23:28.762	556	107.914	155.884	82.3975	103.269	92.2769	48.0194	62.5149	0.707952	0.479616	8.035	78.084	98	17.065		74.842	87.185	-15mmHg
05/15/2019	10:23:29.318	548	109.489	158.691	82.6416	105.68	87.3039	50.2084	62.8769	0.589969	0.4249	8.097	78.078	98	16.979		75.03	87.235	-15mmHg
05/15/2019	10:23:29.866	548	109.489	161.438	84.4727	104.926	91.3233	49.5344	63.6162	0.656891	0.457593	8.294	78.914	98	16.906		74.99	87.132	-15mmHg
05/15/2019	10:23:30.414	556	107.914	164.063	85.3271	107.797	88.5373	51.1028	64.1578	0.583475	0.422811	8.464	79.224	98	17.043		74.925	87.18	-15mmHg
05/15/2019	10:23:30.970	578	103.806	165.344	84.2896	109.165	93.643	49.2072	64.5946	0.687918	0.474524	8.389	77.808	98	17.036		75.034	87.178	-15mmHg
05/15/2019	10:23:31.548	576	104.167	166.931	84.5947	106.764	96.3945	45.814	63.4585	0.797065	0.524724	8.379	77.385	98	16.903		75.162	87.182	-15mmHg
05/15/2019	10:23:32.124	576	104.167	163.696	84.4727	105.868	86.2778	46.5923	62.145	0.638595	0.459973	8.311	77.145	98	16.884		75.291	87.175	-15mmHg
05/15/2019	10:23:32.700	594	101.01	162.842	82.8857	105.159	84.5726	44.7548	60.3455	0.659831	0.470812	8.283	76.74	98	17.016		75.165	87.165	-15mmHg
05/15/2019	10:23:33.294	576	104.167	163.269	82.2754	103.359	83.6036	43.8837	57.6954	0.688441	0.475098	8.117	74.937	98	16.932		75.191	87.16	-15mmHg
05/15/2019	10:23:33.870	568	105.634	162.903	82.1533	104.529	84.455	43.7849	58.4954	0.69527	0.48156	8.042	73.657	98	17.04		74.921	87.235	-15mmHg
05/15/2019	10:23:34.438	580	103.448	161.438	81.7261	102.592	85.7149	43.2725	58.3184	0.72777	0.495158	7.903	71.403	98	17.006		75.248	87.244	-15mmHg
05/15/2019	10:23:35.018	582	103.093	159.79	80.4443	102.459	80.4739	41.2124	57.6199	0.681387	0.487878	8.009	74.062	98	16.87		74.947	87.173	-15mmHg
05/15/2019	10:23:35.600	576	104.167	157.654	78.186	98.785	82.0543	40.8866	56.2902	0.731349	0.501714	7.753	74.353	98	16.972		75.081	87.168	-15mmHg
05/15/2019	10:23:36.176	568	105.634	153.992	77.0874	97.968	77.691	39.1815	55.5591	0.693128	0.495676	7.744	74.218	98	17.132		75.107	87.231	-15mmHg
05/15/2019	10:23:36.744	568	105.634	152.893	76.355	97.737	82.0005	38.6441	54.5119	0.795358	0.528734	7.871	75.416	98	17.038		74.889	87.166	-15mmHg
05/15/2019	10:23:37.312	558	107.527	153.625	77.3926	99.061	82.0286	41.3716	55.9352	0.726859	0.495644	7.862	77.333	98	16.957		74.897	87.185	-15mmHg
05/15/2019	10:23:37.870	560	107.143	153.259	77.2095	98.957	85.7604	39.9797	56.7468	0.806753	0.533821	7.966	77.389	98	16.96		74.768	87.161	-15mmHg
05/15/2019	10:23:38.430	568	105.634	154.114	76.8433	98.869	87.5013	41.3865	58.05	0.794398	0.527018	8.046	76.744	98	16.958		74.852	87.167	-15mmHg
05/15/2019	10:23:38.998	568	105.634	153.87	77.3926	99.04	88.3733	43.4227	57.8751	0.776683	0.508644	7.916	75.617	98	16.892		74.758	87.144	-15mmHg
05/15/2019	10:23:39.566	570	105.263	153.32	78.2471	98.661	87.5844	40.2932	58.6806	0.805908	0.53995	7.913	76.203	98	17.041		75.102	87.187	-15mmHg
05/15/2019	10:23:40.136	578	103.806	153.259	76.416	100.733	84.2016	42.2335	57.6064	0.728531	0.498424	8.155	78.866	98	17.042		74.953	87.251	-15mmHg
05/15/2019	10:23:40.714	570	105.263	156.25	77.6367	98.688	88.6459	41.3566	57.4764	0.822761	0.533463	8.418	80.86	98	16.987		74.888	87.213	-15mmHg
05/15/2019	10:23:41.284	590	101.695	156.677	78.7354	100.834	84.3218	44.4377	57.669	0.691605	0.472999	8.33	78.424	98	16.958		75.094	87.174	-15mmHg
05/15/2019	10:23:41.874	594	101.01	158.264	78.064	101.106	85.578	43.6111	58.1955	0.721136	0.490394	8.558	79.761	98	16.921		74.758	87.349	-15mmHg
05/15/2019	10:23:42.468	622	96.463	157.532	78.3081	99.732	86.6536	41.7032	58.4853	0.768577	0.518737	8.539	79.615	98	16.919		74.916	87.326	-15mmHg
05/15/2019	10:23:43.090	616	97.403	157.837	78.064	98.022	84.9954	44.0288	57.536	0.712016	0.481986	8.47	79.434	98	17.062		74.876	87.327	-15mmHg
05/15/2019	10:23:43.706	624	96.154	155.212	76.8433	97.666	90.3258	42.907	58.3471	0.812702	0.524975	8.337	78.967	98	17.067		74.773	87.417	-15mmHg
05/15/2019	10:23:44.330	606	99.01	154.053	75.9277	96.825	86.7574	39.8438	55.6963	0.842311	0.540745	8.167	78.129	98	16.951		74.61	87.441	-15mmHg
05/15/2019	10:23:44.936	602	99.668	151.672	75.1953	96.956	87.4636	41.6092	56.9582	0.805052	0.524268	8.187	77.689	98	16.909		74.715	87.419	-15mmHg
05/15/2019	10:23:45.538	590	101.695	151.733	74.8901	96.113	87.8612	39.4572	56.8841	0.850924	0.550914	8.642	82.324	98	16.958		74.885	87.419	-15mmHg
05/15/2019	10:23:46.128	580	103.448	150.513	74.8901	96.95	84.246	43.868	57.916	0.697181	0.479286	8.411	82.277	98	16.991		74.974	87.4	-15mmHg
05/15/2019	10:23:46.708	578	103.806	148.01	76.416	97.324	88.9785	45.0709	58.4886	0.750704	0.493463	8.345	83.895	98	16.964		74.729	87.42	-15mmHg
05/15/2019	10:23:47.286	582	103.093	149.597	77.3315	98.986	88.6717	43.8176	58.5143	0.766549	0.505844	7.942	81.952	98	16.916		74.708	87.412	-15mmHg
05/15/2019	10:23:47.868	574	104.53	151.062	78.7964	101.137	84.1962	46.0826	59.4284	0.641337	0.452676	8.081	83.537	98	16.977		74.834	87.421	-15mmHg
05/15/2019	10:23:48.442	568	105.634	154.846	80.7495	102.94	87.991	46.7174	60.3752	0.683619	0.469067	7.959	83.53	98	17.076		74.585	87.422	-15mmHg
05/15/2019	10:23:49.010	574	104.53	159.546	83.4961	106.298	91.3107	48.7583	62.1169	0.685037	0.466018	7.915	80.034	98	17.012		74.681	87.413	-15mmHg
05/15/2019	10:23:49.584	588	102.041	161.743	84.2285	106.658	91.4021	49.2061	64.139	0.657884	0.461652	7.96	78.974	98	16.975		74.839	87.414	-15mmHg
05/15/2019	10:23:50.172	608	98.684	162.109	85.9985	108.279	91.4855	47.7299	63.3295	0.69092	0.478279	8.486	84.075	98	16.935		74.838	87.411	-15mmHg
05/15/2019	10:23:50.780	616	97.403	163.879	87.0972	108.52	87.3227	44.2815	61.9945	0.694274	0.492898	8.557	83.042	98	16.905		74.765	87.406	-15mmHg
05/15/2019	10:23:51.396	642	93.458	164.551	86.6089	107.813	84.8119	44.084	60.4147	0.674139	0.480214	8.284	79.955	98	16.906		75.056	87.407	-15mmHg
05/15/2019	10:23:52.038	636	94.34	164.063	85.4492	106.858	83.3094	42.5317	58.7881	0.693639	0.489473	8.048	77.61	98	16.988		75.016	87.415	-15mmHg
05/15/2019	10:23:52.674	630	95.238	163.33	86.731	106.043	80.5631	42.8648	56.4522	0.667792	0.467935	8.251	78.204	98	17.075		74.932	87.414	-15mmHg
05/15/2019	10:23:53.304	644	93.168	164.429	83.0688	105.036	83.2295	41.5658	57.3252	0.726794	0.500588	8.033	75.941	98	16.997		74.902	87.403	-15mmHg
05/15/2019	10:23:53.948	636	94.34	161.743	83.0078	103.041	86.2116	40.5146	56.1745	0.813482	0.530056	7.948	76.524	98	16.921		74.93	87.408	-15mmHg
05/15/2019	10:23:54.584	624	96.154	159.119	81.0547	101.316	81.8943	40.5427	57.2244	0.722621	0.504938	7.684	75.905	98	16.897		74.913	87.425	-15mmHg
05/15/2019	10:23:55.208	602	99.668	156.006	79.7729	101.109	82.492	37.972	55.1809	0.806801	0.539689	7.312	74.467	98	16.896		75.006	87.399	-15mmHg
05/15/2019	10:23:55.810	576	104.167	154.602	77.8198	99.858	82.0396	41.4323	55.7289	0.728658	0.494972	6.908	72.369	98	16.962		74.62	87.429	-15mmHg
05/15/2019	10:23:56.386	568	105.634	153.442	79.2236	100.165	79.3753	40.1769	54.0516	0.725203	0.493836	6.711	71.628	98	17.048		74.822	87.329	-15mmHg
05/15/2019	10:23:56.954	550	109.091	153.442	79.2847	101.288	81.1448	41.9105	55.8065	0.703041	0.48351	6.774	72.098	98	16.96		74.786	87.414	-15mmHg
05/15/2019	10:23:57.504	548	109.489	152.283	80.1392	102.166	81.6123	43.992	58.3969	0.644217	0.460963	6.69	70.434	98	16.915		74.887	87.386	-15mmHg
05/15/2019	10:23:58.052	560	107.143	154.48	79.9561	103.466	81.171	41.4475	55.8488	0.711268	0.48938	7.056	75.878	98	16.947		74.962	87.316	-15mmHg
05/15/2019	10:23:58.612	556	107.914	157.471	82.2754	104.238	81.8867	42.9726	57.9456	0.671564	0.475219	7.18	76.07	98	17.096		74.84	87.417	-15mmHg
05/15/2019	10:23:59.168	558	107.527	158.203	82.8857	105.719	84.7536	42.447	57.3881	0.737202	0.499172	7.325	76.55	98	16.996		74.831	87.422	-15mmHg
05/15/2019	10:23:59.726	562	106.762	162.72	84.2285	107.297	89.5832	44.6583	58.7719	0.764395	0.501488	7.721	78.692	98	16.833		74.795	87.414	-15mmHg
05/15/2019	10:24:00.288	560	107.143	164.429	86.6089	109.066	89.3348	48.1479	61.6386	0.6682	0.46104	7.984	78.519	98	16.878		74.855	87.419	-15mmHg
05/15/2019	10:24:00.848	578	103.806	166.077	85.9375	110.3	90.9815	47.6826	61.0405	0.709347	0.475909	8.095	76.651	98	17.048		74.808	87.418	-15mmHg
05/15/2019	10:24:01.426	570	105.263	166.748	85.8154	109.327	91.2102	45.594	61.918	0.736719	0.500122	8.351	77.383	98	16.926		74.848	87.426	-15mmHg
05/15/2019	10:24:01.996	574	104.53	166.138	85.7544	107.153	85.9527	43.8744	58.6808	0.717071	0.489552	8.394	76.721	98	16.966		74.92	87.4	-15mmHg
05/15/2019	10:24:02.570	568	105.634	162.903	84.7168	107.491	83.644	41.9259	58.3184	0.715351	0.498758	8.411	77.173	98	16.942		75.002	87.415	-15mmHg
05/15/2019	10:24:03.138	572	104.895	164.49	83.6182	106.498	82.6112	42.8432	57.3827	0.693032	0.481388	8.312	77.201	98	16.95		75.13	87.413	-15mmHg
05/15/2019	10:24:03.710	582	103.093	165.1	83.9844	106.361	88.0519	41.3599	57.6328	0.810165	0.530279	8.185	76.32	98	17.067		75.062	87.443	-15mmHg
05/15/2019	10:24:04.292	568	105.634	167.236	82.8857	107.148	86.5624	42.5203	57.8125	0.761808	0.50879	8	74.144	98	16.97		74.853	87.424	-15mmHg
05/15/2019	10:24:04.860	562	106.762	161.743	82.5195	103.184	87.2927	43.2194	59.9615	0.735025	0.50489	7.932	73.752	98	16.831		74.865	87.429	-15mmHg
05/15/2019	10:24:05.422	548	109.489	158.264	80.0171	101.814	87.1238	43.562	58.9888	0.738475	0.499999	7.745	73.625	98	16.975		75.023	87.484	-15mmHg
05/15/2019	10:24:05.970	542	110.701	156.189	79.5288	102.347	84.0884	42.7587	57.5127	0.71862	0.491503	7.725	73.999	98	17.049		74.913	87.421	-15mmHg
05/15/2019	10:24:06.512	540	111.111	157.532	81.1157	103.899	84.9145	44.3036	56.8287	0.714621	0.478257	7.798	74.209	98	16.905		74.826	87.402	-15mmHg
05/15/2019	10:24:07.052	532	112.782	161.011	82.3364	105.453	89.7691	45.3113	58.8916	0.754909	0.495246	7.867	74.992	98	16.974		74.651	87.397	-15mmHg
05/15/2019	10:24:07.584	540	111.111	160.278	82.3364	106.765	83.4823	48.2849	60.7491	0.579389	0.421615	8.055	76.37	98	17.01		74.847	87.43	-15mmHg
05/15/2019	10:24:08.124	546	109.89	161.255	82.8857	105.844	84.7493	46.0919	60.7544	0.636291	0.456139	8.127	77.38	98	16.939		74.796	87.402	-15mmHg
05/15/2019	10:24:08.670	568	105.634	161.072	83.252	105.622	84.7321	46.7795	61.7574	0.614543	0.447913	8.326	80.066	98	17.003		74.787	87.42	-15mmHg
05/15/2019	10:24:09.238	554	108.303	164.795	83.374	107.561	85.028	45.0075	59.3401	0.674426	0.470674	8.457	80.125	98	16.93		75.03	87.416	-15mmHg
05/15/2019	10:24:09.792	562	106.762	163.757	84.0454	107.649	88.1415	45.0436	60.228	0.71558	0.488963	8.288	76.977	98	16.972		75.343	87.422	-15mmHg
05/15/2019	10:24:10.354	554	108.303	168.091	85.9985	109.166	90.0146	45.6604	60.4211	0.734084	0.492745	8.461	77.603	98	16.937		74.901	87.413	-15mmHg
05/15/2019	10:24:10.908	554	108.303	166.565	85.8154	109.118	85.9528	45.5777	61.4798	0.656721	0.469736	8.323	74.916	98	16.945		74.923	87.474	-15mmHg
05/15/2019	10:24:11.462	578	103.806	165.955	85.8154	106.813	84.8959	45.754	59.5173	0.657655	0.461057	8.4	74.489	98	17.062		75.045	87.498	-15mmHg
05/15/2019	10:24:12.040	590	101.695	167.297	84.3506	108.095	85.7064	44.203	60.0381	0.691284	0.484251	8.354	74.429	98	16.948		75.044	87.653	-15mmHg
05/15/2019	10:24:12.630	608	98.684	167.175	84.1064	105.889	86.1651	43.7969	58.2383	0.727498	0.49171	8.259	74.645	98	16.846		75.011	87.58	-15mmHg
05/15/2019	10:24:13.238	600	100	166.992	83.0688	106.157	85.7395	43.0301	58.2663	0.733003	0.49813	8.068	75.048	98	16.984		75.081	87.576	-15mmHg
05/15/2019	10:24:13.838	596	100.671	166.565	83.4961	104.407	86.424	42.8005	57.9028	0.753391	0.504761	8.189	76.013	98	17.019		74.759	87.678	-15mmHg
05/15/2019	10:24:14.434	592	101.351	164.978	82.7026	103.967	93.0116	41.1298	57.0508	0.909396	0.557799	7.994	74.475	98	16.906		74.926	87.655	-15mmHg
05/15/2019	10:24:15.026	584	102.74	162.781	81.0547	102.93	92.3979	41.2836	57.8006	0.884319	0.553197	8.3	76.175	98	17.045		75.097	87.516	-15mmHg
05/15/2019	10:24:15.610	584	102.74	160.034	80.6274	101.751	86.2872	40.7182	57.5311	0.792076	0.528108	8.212	76.45	98	17.003		75.095	87.573	-15mmHg
05/15/2019	10:24:16.194	584	102.74	157.959	77.8198	99.549	86.3052	41.1837	55.9219	0.806866	0.522813	7.957	76.167	98	16.9		75.003	87.445	-15mmHg
05/15/2019	10:24:16.778	576	104.167	155.334	77.5146	98.275	81.4295	38.275	54.9545	0.785276	0.529961	8.095	79.504	98	16.976		75.004	87.666	-15mmHg
05/15/2019	10:24:17.354	560	107.143	153.687	77.2095	98.388	82.3301	41.2072	54.0803	0.760405	0.499488	7.755	78.241	98	16.941		74.946	87.663	-15mmHg
05/15/2019	10:24:17.914	570	105.263	154.785	76.9653	99.096	86.1329	41.7671	55.5721	0.798347	0.515085	8.024	80.866	98	17.009		74.876	87.645	-15mmHg
05/15/2019	10:24:18.484	580	103.448	156.25	76.355	98.512	83.8537	40.6275	57.0609	0.757545	0.515495	7.91	78.533	98	16.925		74.948	87.648	-15mmHg
05/15/2019	10:24:19.064	584	102.74	156.067	77.6978	100.831	89.1268	42.4325	57.5717	0.811064	0.523909	7.954	78.32	98	17.034		74.865	87.569	-15mmHg
05/15/2019	10:24:19.648	574	104.53	157.41	77.3926	98.994	90.1473	43.0724	59.3204	0.793571	0.5222	8.451	82.443	98	17.17		74.959	87.67	-15mmHg
05/15/2019	10:24:20.222	576	104.167	154.053	77.2705	98.168	90.4842	43.9932	57.9303	0.802534	0.513803	8.332	81.725	98	17.088		74.92	87.652	-15mmHg
05/15/2019	10:24:20.798	562	106.762	154.541	76.416	99.626	83.0603	41.3743	58.2011	0.716241	0.501876	8.308	81.095	98	16.991		75.328	87.655	-15mmHg
05/15/2019	10:24:21.360	560	107.143	153.809	77.7588	99.163	88.5993	43.5198	57.7579	0.78049	0.508801	8.484	82.132	98	16.926		75.268	87.67	-15mmHg
05/15/2019	10:24:21.920	558	107.527	154.968	78.9185	100.844	94.9463	46.6351	59.7867	0.808059	0.508826	8.32	78.407	98	16.923		75.078	87.674	-15mmHg
05/15/2019	10:24:22.478	560	107.143	156.311	79.2847	102.047	88.5104	46.9689	61.0808	0.680107	0.46934	8.397	78.763	98	16.938		75.3	87.662	-15mmHg
05/15/2019	10:24:23.038	556	107.914	156.86	81.4819	103.918	94.5791	48.9792	62.7304	0.72692	0.482136	8.723	83.715	98	16.933		75.232	87.572	-15mmHg
05/15/2019	10:24:23.594	574	104.53	157.532	82.3364	104.413	91.2612	47.8662	63.6947	0.681296	0.475503	8.549	82.525	98	16.905		75.271	87.666	-15mmHg
05/15/2019	10:24:24.168	568	105.634	160.217	82.5195	103.883	93.5471	32.9845	61.8588	0.979046	0.647402	8.562	82.714	98	17		75.417	87.741	-15mmHg
05/15/2019	10:24:24.736	570	105.263	161.804	82.6416	106.434	90.8484	48.2823	62.5585	0.68042	0.46854	8.377	80.88	98	17.049		75.254	87.661	-15mmHg
05/15/2019	10:24:25.306	590	101.695	164.734	84.8389	106.052	92.5588	50.0734	63.5968	0.668043	0.45901	8.25	77.94	98	16.971		75.306	87.659	-15mmHg
05/15/2019	10:24:25.896	588	102.041	163.391	83.8013	104.723	88.2476	47.9633	63.9175	0.630256	0.456492	8.39	77.83	98	16.932		75.429	87.676	-15mmHg
05/15/2019	10:24:26.484	600	100	162.231	82.6416	102.616	90.0634	45.9263	62.8971	0.701736	0.490068	8.557	79.025	98	16.895		75.315	87.67	-15mmHg
05/15/2019	10:24:27.084	618	97.087	159.79	80.2612	100.16	89.7311	44.0659	61.0715	0.747733	0.508912	8.706	80.972	98	16.948		75.332	87.672	-15mmHg
05/15/2019	10:24:27.702	604	99.338	157.104	77.0874	98.896	86.9093	39.5604	58.4645	0.809874	0.544808	8.306	77.415	98	17.096		75.172	87.664	-15mmHg
05/15/2019	10:24:28.306	574	104.53	155.212	76.8433	98.373	91.6352	41.4625	58.2037	0.862019	0.547527	7.963	75.478	98	17.021		75.251	87.652	-15mmHg
05/15/2019	10:24:28.880	554	108.303	152.832	77.8809	98.006	93.3049	43.1932	58.3359	0.85902	0.537075	7.889	74.944	98	16.971		75.048	87.66	-15mmHg
05/15/2019	10:24:29.434	552	108.696	150.757	76.8433	98.051	89.568	45.4018	60.0884	0.73502	0.493103	8.037	76.313	98	16.948		75.109	87.663	-15mmHg
05/15/2019	10:24:29.986	540	111.111	150.269	77.8809	99.515	87.195	43.1468	60.1273	0.732582	0.505168	7.631	74.234	98	16.937		75.088	87.661	-15mmHg
05/15/2019	10:24:30.526	540	111.111	151.428	79.1016	100.107	89.3571	47.8716	60.9113	0.681082	0.464267	7.713	76.268	98	16.948		75.138	87.657	-15mmHg
05/15/2019	10:24:31.066	540	111.111	153.381	78.7354	101.305	83.0819	46.7089	60.7898	0.598342	0.437797	7.483	74.634	98	16.918		75.323	87.665	-15mmHg
05/15/2019	10:24:31.606	534	112.36	155.579	81.0547	104.788	89.0681	48.833	60.8662	0.661041	0.451734	7.563	77.425	98	16.889		75.334	87.669	-15mmHg
05/15/2019	10:24:32.140	530	113.208	159.973	83.7402	105.844	92.0241	48.7791	62.1221	0.696128	0.469931	7.752	79.161	98	17.052		75.417	87.656	-15mmHg
05/15/2019	10:24:32.670	522	114.943	161.499	85.9985	108.663	93.7466	50.4632	64.6625	0.669374	0.461706	8.134	80.392	98	17.037		75.242	87.651	-15mmHg
05/15/2019	10:24:33.192	528	113.636	164.185	86.9751	110.672	91.6296	48.0742	63.9547	0.681035	0.475342	8.456	80.214	98	16.974		75.246	87.674	-15mmHg
05/15/2019	10:24:33.720	538	111.524	167.114	88.8672	110.581	95.3756	52.1331	66.6129	0.649162	0.453392	8.258	76.16	98	16.931		75.464	87.672	-15mmHg
05/15/2019	10:24:34.258	522	114.943	170.044	87.7686	114.152	88.361	50.4305	64.5093	0.587986	0.429268	8.421	76.614	98	16.943		75.362	87.657	-15mmHg
05/15/2019	10:24:34.780	536	111.94	167.725	89.9048	110.563	90.5165	49.8395	64.2637	0.632971	0.449388	8.361	74.598	98	17.128		75.348	87.656	-15mmHg
05/15/2019	10:24:35.316	552	108.696	167.908	88.2568	110.049	89.2757	48.954	63.3826	0.636164	0.451654	8.492	76.287	98	17.053		75.455	87.705	-15mmHg
05/15/2019	10:24:35.868	542	110.701	167.725	86.6089	108.672	83.6241	46.6398	62.29	0.593744	0.442269	8.401	75.299	98	16.979		75.459	87.701	-15mmHg
05/15/2019	10:24:36.410	538	111.524	168.091	87.6465	110.246	82.2144	44.1598	58.988	0.645125	0.462871	8.373	74.201	98	16.925		75.504	87.658	-15mmHg
05/15/2019	10:24:36.948	544	110.294	167.48	86.6089	107.726	85.1786	46.5422	60.1317	0.64253	0.453593	8.392	73.221	98	17.059		75.351	87.66	-15mmHg
05/15/2019	10:24:37.492	554	108.303	166.26	84.2896	106.637	84.0823	41.0625	58.3457	0.737326	0.511639	8.373	73.184	98	17.049		75.571	87.671	-15mmHg
05/15/2019	10:24:38.046	560	107.143	163.025	82.2144	103.48	82.447	41.3344	57.3961	0.716295	0.498655	8.069	70.929	98	17.016		75.234	87.665	-15mmHg
05/15/2019	10:24:38.606	556	107.914	162.598	80.2002	102.117	84.6391	40.1864	55.4599	0.801529	0.525203	7.917	70.019	98	17.007		75.419	87.659	-15mmHg
05/15/2019	10:24:39.162	548	109.489	157.593	80.1392	100.29	78.9543	39.8795	54.1554	0.721529	0.494903	8.007	70.48	98	16.961		75.236	87.743	-15mmHg
05/15/2019	10:24:39.710	548	109.489	154.175	78.3691	98.474	78.3713	37.2448	52.207	0.787759	0.524765	7.711	69.453	98	16.986		75.242	87.669	-15mmHg
05/15/2019	10:24:40.258	546	109.89	154.907	77.3315	99.923	84.7191	40.2916	54.138	0.820635	0.524409	7.708	70.549	98	17.117		75.408	87.663	-15mmHg
05/15/2019	10:24:40.804	540	111.111	156.799	79.0405	101.531	82.7361	43.6508	56.702	0.68931	0.472409	7.847	71.264	98	17.02		75.149	87.656	-15mmHg
05/15/2019	10:24:41.344	544	110.294	157.715	78.9185	102.099	88.4814	43.218	57.4258	0.788208	0.511559	7.712	69.291	98	16.94		75.424	87.671	-15mmHg
05/15/2019	10:24:41.888	540	111.111	157.41	79.6509	102.158	89.0646	43.1338	59.1057	0.777094	0.515701	7.777	70.438	98	16.973		75.329	87.665	-15mmHg
05/15/2019	10:24:42.428	540	111.111	158.325	80.7495	102.378	86.8507	42.3103	58.9662	0.755354	0.512839	7.978	73.898	98	17.087		75.518	87.655	-15mmHg
05/15/2019	10:24:42.968	544	110.294	157.166	80.5664	102.882	87.627	40.5527	55.4841	0.848429	0.537212	8.091	75.651	98	17.022		75.423	87.665	-15mmHg
05/15/2019	10:24:43.512	540	111.111	158.325	82.0923	104.461	89.028	45.376	59.5634	0.732865	0.490317	8.122	75.056	98	16.959		75.454	87.661	-15mmHg
05/15/2019	10:24:44.052	542	110.701	157.715	82.9468	103.446	90.3197	44.1257	57.6911	0.800713	0.51145	8.071	74.301	98	16.958		75.445	87.663	-15mmHg
05/15/2019	10:24:44.594	538	111.524	159.973	83.5571	107.543	87.9894	43.0241	59.7883	0.752075	0.511031	8.182	74.225	98	17.113		75.321	87.656	-15mmHg
05/15/2019	10:24:45.132	542	110.701	163.391	85.8154	107.869	89.4176	48.1851	60.676	0.679553	0.461123	8.47	75.955	98	17.023		75.326	87.665	-15mmHg
05/15/2019	10:24:45.674	566	106.007	166.687	85.6323	107.879	87.3739	46.4508	62.3049	0.65682	0.468368	8.521	77.086	98	16.944		75.298	87.661	-15mmHg
05/15/2019	10:24:46.240	568	105.634	169.373	86.6699	110.829	93.3403	47.337	63.6979	0.72221	0.492856	8.288	74.502	98	16.982		75.368	87.653	-15mmHg
05/15/2019	10:24:46.808	562	106.762	167.236	85.7544	107.931	86.793	46.7071	62.3088	0.643341	0.461856	8.393	75.457	98	17.122		75.338	87.664	-15mmHg
05/15/2019	10:24:47.370	560	107.143	164.917	86.6699	108.739	92.276	42.8122	60.4283	0.818553	0.536041	8.482	76.576	98	17.036		75.318	87.661	-15mmHg
05/15/2019	10:24:47.930	556	107.914	164.612	85.8154	107.204	90.6259	45.8141	60.2217	0.744113	0.49447	8.359	75.841	98	16.944		75.179	87.66	-15mmHg
05/15/2019	10:24:48.486	560	107.143	167.48	86.6089	109.031	88.3185	44.145	60.3942	0.731419	0.500161	8.075	72.889	98	16.936		75.29	87.658	-15mmHg
05/15/2019	10:24:49.046	550	109.091	166.199	85.3271	107.448	87.904	45.6725	58.0856	0.727056	0.480427	7.93	70.851	98	17.069		75.31	87.665	-15mmHg
05/15/2019	10:24:49.596	546	109.89	161.865	83.6182	104.856	82.1933	44.7375	59.7867	0.626491	0.455704	7.916	70.814	98	17.048		75.261	87.671	-15mmHg
05/15/2019	10:24:50.142	546	109.89	160.217	82.7637	102.912	82.8822	43.7977	58.6882	0.66597	0.471568	7.896	72.518	98	16.951		75.135	87.658	-15mmHg
05/15/2019	10:24:50.688	542	110.701	157.532	81.4209	103.321	81.514	41.4838	57.9466	0.690813	0.491084	8.044	75.767	98	16.96		75.069	87.623	-15mmHg
05/15/2019	10:24:51.230	532	112.782	158.813	82.9468	104.727	87.4038	42.6873	59.1695	0.755736	0.511608	7.997	75.843	98	17.062		75.12	87.603	-15mmHg
05/15/2019	10:24:51.762	534	112.36	162.17	82.7026	105.789	88.8016	45.0943	60.2022	0.726008	0.492191	7.673	72.222	98	16.995		75.086	87.586	-15mmHg
05/15/2019	10:24:52.296	542	110.701	162.72	83.252	106.478	88.0605	48.7817	63.6043	0.617549	0.446043	7.411	68.793	98	17.074		75.137	87.648	-15mmHg
05/15/2019	10:24:52.838	548	109.489	163.757	83.9844	107.035	90.4105	47.1586	62.6316	0.690575	0.478394	7.547	69.646	98	17.026		75.308	87.646	-15mmHg
05/15/2019	10:24:53.386	546	109.89	166.687	84.4116	107.436	90.9722	44.7779	62.639	0.737469	0.507785	7.812	72.132	98	16.959		74.994	87.587	-15mmHg
05/15/2019	10:24:53.932	542	110.701	164.551	85.2661	107.916	88.514	47.4955	61.7796	0.663948	0.463412	7.855	72.31	98	17.013		75.17	87.671	-15mmHg
05/15/2019	10:24:54.474	540	111.111	164.978	85.3882	108.947	90.0945	45.1937	62.2526	0.721267	0.498374	7.801	71.169	98	17.15		75.17	87.654	-15mmHg
05/15/2019	10:24:55.014	536	111.94	168.518	87.4023	111.066	89.6076	47.012	62.7207	0.679131	0.475357	7.767	70.241	98	17.068		75.442	87.67	-15mmHg
05/15/2019	10:24:55.550	552	108.696	170.288	87.6465	110.755	89.9412	47.7526	62.7167	0.672686	0.469069	7.923	70.731	98	16.973		75.266	87.662	-15mmHg
05/15/2019	10:24:56.102	554	108.303	168.762	87.3413	108.921	87.0683	48.2399	62.5753	0.620507	0.445953	8.233	72.588	98	16.933		75.267	87.651	-15mmHg
05/15/2019	10:24:56.656	556	107.914	169.678	86.1206	108.976	87.3216	44.1488	61.5121	0.701859	0.494412	8.459	75.107	98	16.982		75.291	87.648	-15mmHg
05/15/2019	10:24:57.212	560	107.143	165.527	85.2051	107.154	84.3095	44.8411	61.2992	0.643866	0.468138	8.439	76.441	98	17.045		75.412	87.655	-15mmHg
05/15/2019	10:24:57.772	556	107.914	165.833	84.4116	106.607	90.1111	44.4989	59.4434	0.767321	0.506177	8.379	76.433	98	17.001		75.246	87.659	-15mmHg
05/15/2019	10:24:58.328	548	109.489	166.138	84.6558	105.851	87.47	42.0282	58.1917	0.780898	0.519513	8.304	75.278	98	17.011		75.323	87.664	-15mmHg
05/15/2019	10:24:58.876	548	109.489	164.307	83.8013	105.979	86.3739	44.0344	60.5318	0.699459	0.490188	8.299	74.548	98	17.122		75.377	87.657	-15mmHg
05/15/2019	10:24:59.424	548	109.489	161.438	83.1909	103.743	89.0087	46.551	62.0499	0.684251	0.477006	8.276	73.91	98	17.009		75.194	87.645	-15mmHg
05/15/2019	10:24:59.972	540	111.111	158.569	80.8105	102.196	85.8284	44.2228	58.9733	0.705498	0.484753	8.273	74.989	98	16.906		75.334	87.655	-15mmHg
05/15/2019	10:25:00.512	542	110.701	156.311	80.2002	102.906	86.5064	41.4768	55.3804	0.813098	0.520535	8.05	73.995	98	17.023		75.229	87.667	-15mmHg
05/15/2019	10:25:01.054	540	111.111	156.372	80.4443	100.874	89.999	39.781	56.4345	0.889846	0.557984	7.84	72.441	98	17.046		75.297	87.658	-15mmHg
05/15/2019	10:25:01.594	528	113.636	153.992	79.2847	101.594	82.5112	43.0172	56.5523	0.698362	0.47865	7.84	72.762	98	16.935		75.254	87.662	-15mmHg
05/15/2019	10:25:02.122	526	114.068	154.114	79.6509	100.9	84.0908	40.9228	55.4735	0.778173	0.51335	8.014	74.668	98	16.958		75.165	87.629	-15mmHg
05/15/2019	10:25:02.648	520	115.385	156.128	81.665	104.607	85.0264	45.5469	59.1375	0.667587	0.46432	8.107	75.156	98	17.12		75.079	87.657	-15mmHg
05/15/2019	10:25:03.168	528	113.636	164.551	84.4116	110.145	91.2662	48.5886	59.5106	0.717144	0.467617	7.935	72.443	98	17.046		75.253	87.656	-15mmHg
05/15/2019	10:25:03.696	514	116.732	167.114	88.6841	112.335	91.0301	50.7851	64.9426	0.619701	0.442106	8.18	74.309	98	16.976		75.29	87.669	-15mmHg
05/15/2019	10:25:04.210	528	113.636	164.063	88.0127	109.018	86.991	50.5636	66.3286	0.549196	0.418749	8.294	76.245	98	17.1		75.469	87.658	-15mmHg
05/15/2019	10:25:04.738	526	114.068	161.621	86.9141	107.135	88.3173	48.1588	64.67	0.620976	0.454707	8.209	74.614	98	16.99		75.492	87.675	-15mmHg
05/15/2019	10:25:05.264	534	112.36	158.264	85.5103	105.973	89.0303	45.4154	61.3339	0.711107	0.489889	8.311	76.016	98	16.892		75.532	87.685	-15mmHg
05/15/2019	10:25:05.798	534	112.36	160.828	83.5571	107.437	85.9371	43.6421	58.1239	0.727671	0.492163	8.38	74.557	98	17.015		75.318	87.655	-15mmHg
05/15/2019	10:25:06.332	528	113.636	162.354	84.4116	106.28	86.0564	43.9881	58.5432	0.718586	0.488846	8.391	74.529	98	17.111		75.327	87.731	-15mmHg
05/15/2019	10:25:06.860	536	111.94	162.354	83.4961	106.853	87.3369	42.9848	59.2239	0.748889	0.507827	8.32	72.574	98	16.965		75.541	87.714	-15mmHg
05/15/2019	10:25:07.396	518	115.83	161.072	83.1909	104.947	85.6988	43.7197	59.2791	0.70816	0.489845	8.604	74.148	98	16.922		75.4	87.72	-15mmHg
05/15/2019	10:25:07.914	530	113.208	161.926	83.252	104.222	85.7761	42.7082	58.6438	0.734398	0.502096	8.788	74.667	98	17.088		75.571	87.73	-15mmHg
05/15/2019	10:25:08.444	538	111.524	162.231	83.0688	105.075	86.1122	45.2688	58.0387	0.703726	0.474304	8.343	71.855	98	17.148		75.582	87.911	-15mmHg
05/15/2019	10:25:08.982	546	109.89	163.818	82.0923	104.191	82.2783	41.304	58.2251	0.703722	0.497996	7.823	68.812	98	17.024		75.652	87.911	-15mmHg
05/15/2019	10:25:09.528	544	110.294	161.072	82.2144	102.534	87.6256	39.654	55.3219	0.867136	0.547461	7.806	68.345	98	16.923		75.422	87.853	-15mmHg
05/15/2019	10:25:10.072	562	106.762	161.377	80.3833	102.41	81.9023	39.8116	54.9028	0.766641	0.513914	7.836	69.155	98	17.048		75.442	87.881	-15mmHg
05/15/2019	10:25:10.634	556	107.914	162.231	78.3081	103.62	78.344	38.9007	52.4876	0.751479	0.503463	7.975	70.267	98	17.113		75.678	87.897	-15mmHg
05/15/2019	10:25:11.190	542	110.701	161.499	82.7026	102.876	80.4795	36.9335	53.7554	0.810079	0.541083	8.205	72.806	98	16.92		75.567	87.922	-15mmHg
05/15/2019	10:25:11.732	544	110.294	154.175	79.3457	97.106	75.7926	36.7662	53.7446	0.726145	0.51491	8.173	72.951	98	16.966		75.62	87.911	-15mmHg
05/15/2019	10:25:12.276	540	111.111	148.56	76.9653	95.465	75.7501	34.9677	50.8897	0.801389	0.538381	8.132	71.689	98	17.128		75.751	87.886	-15mmHg
05/15/2019	10:25:12.816	532	112.782	148.499	76.1108	96.155	82.1391	36.3532	50.7201	0.902718	0.557419	8.263	73.057	98	16.994		75.522	87.913	-15mmHg
05/15/2019	10:25:13.348	520	115.385	152.039	77.0874	98.478	84.0902	41.3523	52.2828	0.817438	0.508239	8.287	74.302	98	16.932		75.492	87.894	-15mmHg
05/15/2019	10:25:13.868	522	114.943	155.273	78.7354	100.903	87.9398	41.3852	54.9765	0.846808	0.529391	8.507	77.441	98	17.064		75.331	87.933	-15mmHg
05/15/2019	10:25:14.390	512	117.188	155.151	79.7119	100.824	79.4553	42.9864	57.5611	0.633568	0.458986	8.479	77.977	98	17.095		75.309	87.915	-15mmHg
05/15/2019	10:25:14.902	518	115.83	153.015	79.4067	101.85	84.9029	41.4703	57.4927	0.755444	0.511556	8.616	80.076	98	16.942		75.32	87.899	-15mmHg
05/15/2019	10:25:15.420	526	114.068	154.358	80.3223	102.472	80.7604	42.4967	55.6471	0.687613	0.473792	8.86	81.662	98	17.041		75.454	87.92	-15mmHg
05/15/2019	10:25:15.946	520	115.385	157.227	82.7026	104.756	82.6416	43.3219	56.8806	0.691267	0.475786	7.881	72.153	98	17.103		75.589	88	-15mmHg
05/15/2019	10:25:16.466	512	117.188	158.813	83.252	103.759	83.0535	42.9593	57.3299	0.699358	0.482751	7.923	72.482	98	17.003		75.486	87.913	-15mmHg
05/15/2019	10:25:16.978	518	115.83	156.494	82.9468	103.865	77.8508	44.2453	57.6612	0.582808	0.431665	7.848	70.475	98	16.911		75.466	87.996	-15mmHg
05/15/2019	10:25:17.496	518	115.83	154.48	83.4351	103.306	81.1481	43.2032	56.028	0.677249	0.467601	8.143	71.106	98	17.012		75.401	88.076	-15mmHg
05/15/2019	10:25:18.014	530	113.208	159.18	83.5571	105.194	85.1365	42.6953	56.2385	0.754666	0.498508	8.295	71.801	98	17.107		75.564	87.954	-15mmHg
05/15/2019	10:25:18.544	540	111.111	160.645	84.0454	105.765	84.8957	44.2005	57.374	0.709296	0.479355	8.305	71.804	98	17.022		75.579	87.906	-15mmHg
05/15/2019	10:25:19.084	530	113.208	164.185	82.9468	105.92	79.5358	41.7895	55.851	0.67584	0.474583	8.336	71.382	98	16.992		75.261	87.989	-15mmHg
05/15/2019	10:25:19.614	526	114.068	161.377	84.2285	106.856	80.3462	42.4818	55.7913	0.678679	0.471265	8.167	69.989	98	17.048		75.525	88.018	-15mmHg
05/15/2019	10:25:20.140	522	114.943	159.363	83.5571	104.282	77.7124	42.0551	55.5083	0.642379	0.458837	8.19	70.862	98	16.955		75.561	88.152	-15mmHg
05/15/2019	10:25:20.662	516	116.279	159.424	84.0454	106.499	76.7123	43.2933	56.2486	0.594131	0.435641	8.232	71.149	98	17.038		75.557	88.149	-15mmHg
05/15/2019	10:25:21.178	514	116.732	162.231	85.8765	107.555	82.4792	43.2388	55.678	0.704774	0.475761	8.392	71.917	98	16.989		75.67	88.064	-15mmHg
05/15/2019	10:25:21.692	526	114.068	166.077	85.2051	110.65	80.0694	42.8559	57.4585	0.647658	0.464765	7.928	68.484	98	17.053		75.518	87.965	-15mmHg
05/15/2019	10:25:22.218	540	111.111	167.419	85.6934	109.139	79.7263	43.9867	58.606	0.609829	0.448279	7.813	67.114	98	17.073		75.383	87.948	-15mmHg
05/15/2019	10:25:22.758	534	112.36	168.274	86.792	110.699	83.4316	44.0653	58.3933	0.674158	0.471839	7.99	70.508	98	16.958		75.499	87.923	-15mmHg
05/15/2019	10:25:23.292	540	111.111	168.152	85.9985	107.38	82.3709	41.2967	56.8832	0.722078	0.498649	7.923	70.509	98	17.038		75.661	88.05	-30mmHg
05/15/2019	10:25:23.832	538	111.524	164.307	84.8999	107.995	78.2798	37.9319	55.4817	0.727229	0.515432	8.37	74.314	98	17.258		75.729	88.148	-30mmHg
05/15/2019	10:25:24.370	530	113.208	164.734	83.6792	110.697	82.2566	41.6118	55.2195	0.73606	0.494123	7.794	68.039	98	18.285		75.482	87.943	-30mmHg
05/15/2019	10:25:24.900	524	114.504	0	0	0	86.7805	42.9495	54.9058	0.798295	0.505079	8.117	70.655	98	19.672		75.757	87.954	-30mmHg
05/15/2019	10:25:25.424	526	114.068	0	0	0	81.3022	43.6799	56.7159	0.663346	0.462746	8.036	68.695	98	20.87		75.482	87.964	-30mmHg
05/15/2019	10:25:25.950	534	112.36	168.701	86.9751	111.388	81.7457	43.7468	58.1681	0.65326	0.464843	7.9	67.523	98	21.883		75.593	87.919	-30mmHg
05/15/2019	10:25:26.484	526	114.068	164.795	85.4492	106.427	82.3334	44.2977	57.9716	0.656109	0.461971	8.294	72.891	98	22.883		75.72	87.957	-30mmHg
05/15/2019	10:25:27.010	526	114.068	160.095	84.7168	104.197	77.7766	39.4472	54.1413	0.707952	0.492815	8.074	72.533	98	23.938		75.669	88.062	-30mmHg
05/15/2019	10:25:27.536	520	115.385	160.095	83.9233	105.313	83.2496	38.5216	52.7938	0.847221	0.537276	7.764	69.806	98	25.045		75.478	88.067	-30mmHg
05/15/2019	10:25:28.056	512	117.188	161.011	83.7402	107.104	76.1669	40.3625	54.0332	0.662638	0.470079	7.658	68.808	98	26.096		75.572	87.935	-30mmHg
05/15/2019	10:25:28.568	518	115.83	162.537	84.0454	105.447	86.6039	44.3527	57.0583	0.740492	0.487867	7.55	67.848	98	27.111		75.731	87.891	-30mmHg
05/15/2019	10:25:29.086	518	115.83	158.813	83.6792	105.734	84.956	44.207	56.3045	0.723727	0.479649	7.552	67.832	98	28.097		75.576	87.903	-30mmHg
05/15/2019	10:25:29.604	522	114.943	155.945	83.374	103.71	80.4785	44.3566	58.1741	0.620927	0.448839	7.549	67.847	98	29.174		75.532	87.896	-30mmHg
05/15/2019	10:25:30.126	514	116.732	157.227	83.6182	104.261	79.8207	43.615	56.1538	0.644761	0.453588	7.58	68.083	98	30.15		75.339	87.925	-30mmHg
05/15/2019	10:25:30.640	512	117.188	155.396	84.2285	105.365	81.4952	41.9869	55.8256	0.707709	0.484792	8.06	71.679	98	31.097		75.475	87.911	-30mmHg
05/15/2019	10:25:31.152	510	117.647	157.349	85.3882	106.358	82.5681	44.2319	57.2155	0.670032	0.464299	7.583	66.835	98	31.992		75.635	87.918	-30mmHg
05/15/2019	10:25:31.662	504	119.048	161.133	85.8765	107.597	80.1835	44.1284	56.9838	0.632726	0.449657	7.842	68.285	98	32.314		75.518	87.898	-30mmHg
05/15/2019	10:25:32.166	506	118.577	162.354	87.2803	109.665	87.2089	44.9293	57.7676	0.73189	0.484808	7.978	68.383	98	32.059		75.428	87.929	-30mmHg
05/15/2019	10:25:32.672	510	117.647	160.767	87.5854	109.355	81.2675	46.751	60.671	0.568913	0.424727	8.441	72.238	98	32.039		75.327	87.906	-30mmHg
05/15/2019	10:25:33.182	512	117.188	159.485	87.8296	108.833	77.4319	44.5989	57.5064	0.570944	0.424023	8.248	71.225	98	32.129		75.411	87.902	-30mmHg
05/15/2019	10:25:33.694	510	117.647	159.546	88.8062	108.433	80.1523	44.6832	56.5692	0.627004	0.442522	8.101	70.066	98	32.199		75.375	87.907	-30mmHg
05/15/2019	10:25:34.204	510	117.647	158.691	87.7075	107.939	76.9642	44.4996	57.7248	0.562402	0.421814	7.831	67.718	98	32.204		75.383	87.936	-30mmHg
05/15/2019	10:25:34.714	512	117.188	158.875	87.8296	108.987	86.0125	44.2792	55.1769	0.756353	0.4852	7.806	67.007	98	32.126		75.436	87.908	-30mmHg
05/15/2019	10:25:35.226	504	119.048	163.208	89.1113	110.795	79.7	43.1307	55.5683	0.658096	0.458837	7.825	66.99	98	32.061		75.317	87.929	-30mmHg
05/15/2019	10:25:35.730	518	115.83	165.588	89.7827	111.725	85.6875	45.0801	56.9608	0.712901	0.473901	7.511	63.21	98	32.188		75.338	87.909	-30mmHg
05/15/2019	10:25:36.248	518	115.83	168.091	90.271	112.502	82.2632	46.9356	59.8954	0.589821	0.429446	7.688	64.021	98	32.117		75.185	87.914	-30mmHg
05/15/2019	10:25:36.766	530	113.208	167.908	90.1489	112.034	78.3652	43.8224	58.5035	0.59044	0.440792	7.635	64.601	98	32.093		75.181	87.896	-30mmHg
05/15/2019	10:25:37.296	524	114.504	166.565	89.5996	113.324	89.7783	45.7594	59.1583	0.744087	0.490306	7.416	62.871	98	32.149		75.117	87.912	-30mmHg
05/15/2019	10:25:37.820	526	114.068	163.757	88.8672	107.679	78.443	41.6811	57.6515	0.637657	0.468644	7.452	63.176	98	32.162		75.132	87.909	-30mmHg
05/15/2019	10:25:38.346	514	116.732	161.621	87.1582	107.966	76.9075	41.7216	54.6695	0.64361	0.457509	7.374	63.1	98	32.208		75.159	87.892	-30mmHg
05/15/2019	10:25:38.860	510	117.647	160.217	87.5244	107.356	81.3276	41.154	53.7196	0.74784	0.493973	6.994	59.287	98	32.131		75.093	87.921	-30mmHg
05/15/2019	10:25:39.370	510	117.647	163.513	88.4399	110.848	75.111	40.1337	53.9725	0.648056	0.465674	7.136	59.847	98	32.057		74.985	87.907	-30mmHg
05/15/2019	10:25:39.880	522	114.943	164.429	88.9893	110.657	81.6484	42.7404	56.5472	0.688062	0.476531	7.507	63.061	98	32.157		74.893	87.667	-30mmHg
05/15/2019	10:25:40.402	530	113.208	165.161	87.7686	110.78	84.2203	41.1408	55.484	0.77643	0.511509	7.375	63.134	98	32.135		75.084	87.696	-30mmHg
05/15/2019	10:25:40.932	532	112.782	164.063	88.6841	108.589	83.4949	42.2882	56.7595	0.725988	0.493523	7.197	62.246	98	32.171		75.18	87.804	-30mmHg
05/15/2019	10:25:41.464	538	111.524	163.635	87.2192	108.763	85.7464	40.5144	55.3403	0.817342	0.527509	7.374	64.963	98	32.105		75.105	87.825	-30mmHg
05/15/2019	10:25:42.002	532	112.782	164.429	87.5244	107.978	76.6123	39.3515	54.9356	0.678264	0.486355	7.141	62.292	98	32.019		75.091	87.839	-30mmHg
05/15/2019	10:25:42.534	530	113.208	163.757	87.5854	109.016	84.2025	44.5612	55.4891	0.714399	0.470786	7.389	64.973	98	32.09		75.102	87.812	-30mmHg
05/15/2019	10:25:43.064	526	114.068	165.1	89.1113	110.113	85.2071	46.71	58.1096	0.66249	0.451806	7.187	61.515	98	32.114		75.073	87.697	-30mmHg
05/15/2019	10:25:43.590	528	113.636	165.283	86.3647	109.368	87.6876	42.5934	58.2055	0.774742	0.51426	7.463	63.16	98	32.2		74.971	87.655	-30mmHg
05/15/2019	10:25:44.118	534	112.36	162.781	86.3647	108.704	80.9463	43.8169	58.1744	0.638243	0.458692	7.551	63.652	98	32.229		75.008	87.654	-30mmHg
05/15/2019	10:25:44.652	540	111.111	160.828	86.1816	107.203	79.3146	40.4889	56.9307	0.681982	0.489515	7.643	66.327	98	32.112		75.043	87.664	-30mmHg
05/15/2019	10:25:45.192	536	111.94	161.682	86.853	108.372	84.0699	40.0964	56.8829	0.773054	0.523059	7.291	64.326	98	32.26		74.841	87.67	-30mmHg
05/15/2019	10:25:45.728	532	112.782	160.889	87.1582	108.109	81.8882	42.868	55.7952	0.699346	0.476506	7.22	64.22	98	32.337		74.92	87.653	-30mmHg
05/15/2019	10:25:46.260	524	114.504	159.18	86.9141	108.088	77.38	39.9516	56.0826	0.667381	0.483697	7.124	63.412	98	32.259		74.789	87.652	-30mmHg
05/15/2019	10:25:46.784	520	115.385	161.011	87.5244	107.549	86.8158	44.8729	55.3237	0.758136	0.483125	7.486	66.957	98	32.192		74.761	87.667	-30mmHg
05/15/2019	10:25:47.304	524	114.504	164.856	89.2944	112.439	84.7503	43.7966	56.9455	0.719173	0.483228	7.341	64.031	98	32.172		74.938	87.661	-30mmHg
05/15/2019	10:25:47.828	524	114.504	166.321	88.6841	111.39	84.657	44.207	59.3428	0.681633	0.477811	7.298	63.877	98	32.203		74.956	87.663	-30mmHg
05/15/2019	10:25:48.352	544	110.294	163.635	89.7217	111.334	80.6252	45.3205	59.3558	0.594798	0.437887	7.437	65.648	98	32.266		75.192	87.673	-30mmHg
05/15/2019	10:25:48.896	536	111.94	164.368	88.1348	108.651	84.9426	42.6968	57.419	0.735746	0.497345	7.384	65.721	98	32.218		74.99	87.678	-30mmHg
05/15/2019	10:25:49.432	530	113.208	158.936	88.2568	108.208	78.4301	40.5001	56.7403	0.668484	0.483615	7.205	64.255	98	32.12		75.059	87.677	-30mmHg
05/15/2019	10:25:49.962	532	112.782	156.311	85.9375	104.459	75.4719	39.2258	54.99	0.659141	0.48026	7.415	66.493	98	32.193		75.011	87.661	-30mmHg
05/15/2019	10:25:50.494	522	114.943	155.518	85.5103	104.557	81.8279	37.4659	52.6733	0.842211	0.542138	7.244	64.313	98	32.227		75.166	87.662	-30mmHg
05/15/2019	10:25:51.016	526	114.068	157.349	84.5947	104.499	85.0218	41.9092	54.1685	0.7959	0.507077	7.251	63.124	98	32.158		75.064	87.647	-30mmHg
05/15/2019	10:25:51.542	528	113.636	156.433	83.1909	104.848	82.0024	41.3386	54.6075	0.744656	0.495886	7.314	62.71	98	32.26		75.077	87.652	-30mmHg
05/15/2019	10:25:52.070	530	113.208	154.419	82.5806	102.574	83.4761	39.9486	54.6191	0.796928	0.521436	7.426	64.279	98	32.107		74.808	87.663	-30mmHg
05/15/2019	10:25:52.600	526	114.068	151.367	81.2988	100.401	82.8354	39.1098	53.9285	0.810809	0.527862	7.302	64.24	98	32.218		74.873	87.66	-30mmHg
05/15/2019	10:25:53.126	526	114.068	150.33	80.8716	100.708	78.8627	38.968	53.2279	0.749508	0.505875	7.148	64.627	98	32.232		74.95	87.674	-30mmHg
05/15/2019	10:25:53.652	520	115.385	149.902	80.6274	99.345	74.6657	40.3804	52.0187	0.659096	0.459184	7.073	62.967	98	32.071		74.802	87.665	-30mmHg
05/15/2019	10:25:54.172	518	115.83	147.217	79.9561	100.318	75.1068	39.2752	52.2177	0.686196	0.477076	7.137	63.975	98	32.194		74.679	87.662	-30mmHg
05/15/2019	10:25:54.690	510	117.647	150.024	81.8481	102.417	78.1618	40.957	52.8722	0.703674	0.475997	7.092	62.374	98	32.245		74.694	87.661	-30mmHg
05/15/2019	10:25:55.200	514	116.732	152.893	83.0688	105.284	82.7289	45.3549	56.8278	0.657672	0.451765	7.164	61.985	98	32.013		74.698	87.669	-30mmHg
05/15/2019	10:25:55.714	518	115.83	156.128	83.6182	106.18	89.0395	49.5005	59.4808	0.664736	0.444061	7.478	65.246	98	32.043		74.617	87.685	-30mmHg
05/15/2019	10:25:56.232	520	115.385	156.067	85.9985	105.499	85.5912	46.527	60.1858	0.64906	0.456405	7.461	65.68	98	32.238		74.821	87.666	-30mmHg
05/15/2019	10:25:56.752	530	113.208	154.602	86.0596	107.844	84.8168	47.4063	59.9882	0.623632	0.441075	7.407	65.309	98	32.099		74.756	87.659	-30mmHg
05/15/2019	10:25:57.282	530	113.208	156.25	86.3037	106.078	84.4948	45.6809	59.9517	0.647419	0.459364	7.423	64.764	98	32.174		74.849	87.627	-30mmHg
05/15/2019	10:25:57.812	526	114.068	157.043	85.7544	105.86	79.2319	43.7711	57.8703	0.612763	0.447557	7.527	66.294	98	32.149		74.811	87.672	-30mmHg
05/15/2019	10:25:58.338	524	114.504	156.311	86.9141	107.027	78.03	43.4662	56.6048	0.610616	0.442955	7.491	64.75	98	31.923		74.769	87.671	-30mmHg
05/15/2019	10:25:58.862	524	114.504	159.668	86.9751	108.24	87.4471	44.2005	57.0017	0.758691	0.494546	7.654	66.117	98	32.055		74.549	87.645	-30mmHg
05/15/2019	10:25:59.386	530	113.208	162.109	88.0737	109.833	84.2609	47.057	58.6276	0.63458	0.441532	7.515	63.012	98	32.124		74.616	87.634	-30mmHg
05/15/2019	10:25:59.916	544	110.294	161.316	88.501	109.601	83.3044	45.5984	60.6789	0.621402	0.452629	7.597	64.42	98	31.967		74.546	87.559	-30mmHg
05/15/2019	10:26:00.460	540	111.111	160.461	87.1582	108.932	81.7758	43.7958	58.4329	0.649977	0.46444	7.527	65.077	98	31.957		74.629	87.655	-30mmHg
05/15/2019	10:26:01.000	540	111.111	158.936	87.2192	106.964	81.9029	42.4187	57.0905	0.691607	0.482085	7.219	62.475	98	32.131		74.749	87.582	-30mmHg
05/15/2019	10:26:01.540	542	110.701	156.799	86.3037	104.796	80.4585	42.964	57.58	0.651173	0.466011	7.121	62.317	98	31.966		74.576	87.656	-30mmHg
05/15/2019	10:26:02.082	532	112.782	155.518	85.144	104.86	73.562	40.3445	53.3163	0.623027	0.451558	7.356	65.17	98	31.921		74.632	87.582	-30mmHg
05/15/2019	10:26:02.614	526	114.068	152.771	83.374	103.255	75.5162	38.6534	52.6798	0.699751	0.488143	7.415	64.544	98	32.087		74.446	87.626	-30mmHg
05/15/2019	10:26:03.140	524	114.504	157.104	83.6182	103.93	79.4829	40.0922	53.0674	0.742277	0.495587	7.456	64.577	98	31.939		74.247	87.39	-30mmHg
05/15/2019	10:26:03.664	524	114.504	156.982	84.7168	105.238	80.9928	44.5204	57.7609	0.631436	0.450316	7.529	65.989	98	31.866		74.308	87.416	-30mmHg
05/15/2019	10:26:04.188	520	115.385	157.043	83.6792	105.474	83.6727	44.3656	56.8956	0.690863	0.469772	7.366	65.664	98	32.082		74.206	87.41	-30mmHg
05/15/2019	10:26:04.708	528	113.636	153.32	83.7402	104.013	75.0246	43.7963	57.8943	0.539402	0.416241	6.903	62.039	98	32.082		74.465	87.4	-30mmHg
05/15/2019	10:26:05.236	526	114.068	152.466	83.8013	103.711	80.1902	42.0682	56.1349	0.679114	0.475395	6.919	62.17	98	31.988		74.41	87.417	-30mmHg
05/15/2019	10:26:05.762	518	115.83	153.625	83.5571	103.642	80.4895	41.7985	56.2865	0.687394	0.480697	7.265	65.301	98	32.089		74.517	87.417	-30mmHg
05/15/2019	10:26:06.280	514	116.732	156.982	84.5337	108.133	86.3734	44.6357	56.6508	0.736754	0.483224	7.112	64.374	98	31.923		74.372	87.412	-30mmHg
05/15/2019	10:26:06.794	518	115.83	160.278	88.1958	109.104	87.4197	49.3263	59.1594	0.643912	0.435753	7.123	63.332	98	31.965		74.405	87.424	-30mmHg
05/15/2019	10:26:07.312	524	114.504	162.17	88.3789	110.618	87.6331	43.1577	59.2336	0.750847	0.507518	7.141	62.904	98	32.085		74.368	87.428	-30mmHg
05/15/2019	10:26:07.836	532	112.782	161.194	88.9282	110.452	82.674	44.0888	59.2692	0.651017	0.466715	7.533	65.069	98	32.02		74.165	87.408	-30mmHg
05/15/2019	10:26:08.368	520	115.385	161.621	88.623	110.857	82.6149	44.7485	57.1828	0.662198	0.458348	7.518	65.105	98	32.098		74.443	87.42	-30mmHg
05/15/2019	10:26:08.888	520	115.385	161.255	90.6982	110.729	77.2044	42.6167	58.2663	0.593614	0.448001	7.498	65.413	98	31.921		74.593	87.419	-30mmHg
05/15/2019	10:26:09.408	510	117.647	159.729	89.2944	109.178	74.6427	41.8698	56.7918	0.57707	0.439063	7.394	64.579	98	32.022		74.773	87.432	-30mmHg
05/15/2019	10:26:09.918	504	119.048	157.654	88.1348	107.296	81.989	42.4091	55.0543	0.718925	0.482746	7.314	63.823	98	32.059		74.696	87.409	-30mmHg
05/15/2019	10:26:10.422	512	117.188	155.334	87.2803	107.839	77.0948	41.5146	55.107	0.645656	0.461512	7.643	66.054	98	32.014		74.561	87.418	-30mmHg
05/15/2019	10:26:10.934	506	118.577	156.006	87.8906	108.805	82.0355	42.8765	55.3577	0.707383	0.477343	7.589	64.384	98	32.061		74.445	87.419	-30mmHg
05/15/2019	10:26:11.440	510	117.647	160.339	88.9893	110.808	87.5313	44.9713	57.1755	0.744375	0.486226	7.408	63.335	98	31.963		74.261	87.419	-30mmHg
05/15/2019	10:26:11.950	518	115.83	164.368	91.0645	111.658	84.0694	47.9945	60.5142	0.596139	0.429108	7.357	64.236	98	32.064		74.442	87.327	-30mmHg
05/15/2019	10:26:12.468	532	112.782	164.612	90.1489	112.536	86.9685	46.0156	60.9164	0.672281	0.470894	7.412	65.344	98	31.992		74.394	87.414	-30mmHg
05/15/2019	10:26:13.000	534	112.36	163.452	89.3555	110.945	82.2081	46.3783	60.1432	0.595742	0.435843	7.397	64.671	98	31.858		74.228	87.426	-30mmHg
05/15/2019	10:26:13.534	526	114.068	160.889	88.0127	108.267	78.393	43.3899	59.246	0.59081	0.446508	7.046	60.43	98	32.093		74.526	87.414	-30mmHg
05/15/2019	10:26:14.060	540	111.111	159.119	87.7686	107.416	82.4843	41.9637	55.9986	0.723599	0.491252	7.48	64.019	98	32.154		74.544	87.416	-30mmHg
05/15/2019	10:26:14.600	538	111.524	159.485	85.3271	105.158	91.1544	40.1119	54.9708	0.928539	0.559956	7.264	61.055	98	31.931		74.457	87.417	-30mmHg
05/15/2019	10:26:15.138	522	114.943	158.264	83.8623	105.11	81.0529	41.0472	54.6807	0.731624	0.493576	7.285	61.714	98	31.966		74.608	87.337	-30mmHg
05/15/2019	10:26:15.660	524	114.504	155.884	84.3506	105.739	82.021	41.9696	55.5972	0.720386	0.488307	7.303	61.789	98	32.084		74.494	87.255	-30mmHg
05/15/2019	10:26:16.184	514	116.732	160.339	85.3271	107.292	80.7995	42.9388	56.4868	0.670257	0.468576	7.327	61.675	98	31.927		74.103	87.277	-30mmHg
05/15/2019	10:26:16.698	518	115.83	159.668	86.2427	106.674	79.8959	44.4225	58.3088	0.608371	0.443995	7.258	62.458	98	32.009		74.381	87.156	-30mmHg
05/15/2019	10:26:17.216	522	114.943	159.119	85.144	106.593	83.8248	41.9573	58.3503	0.717521	0.499465	7.252	64.034	98	32.142		74.156	87.261	-30mmHg
05/15/2019	10:26:17.738	526	114.068	156.799	85.022	105.18	80.3542	38.6615	56.8514	0.733363	0.518862	7.218	64.082	98	31.976		74.204	87.343	-30mmHg
05/15/2019	10:26:18.264	524	114.504	156.311	84.3506	106.502	77.8223	42.9074	57.3414	0.608895	0.44865	7.322	64.577	98	31.921		74.288	87.362	-30mmHg
05/15/2019	10:26:18.788	520	115.385	156.311	85.083	104.381	80.3917	43.0317	55.9195	0.668102	0.464724	7.324	65.298	98	32.142		74.29	87.184	-30mmHg
05/15/2019	10:26:19.308	528	113.636	156.921	85.083	106.179	82.5303	40.5048	57.2956	0.733485	0.509213	7.599	68.844	98	32.083		74.28	87.241	-30mmHg
05/15/2019	10:26:19.836	526	114.068	157.837	85.5713	107.253	83.8519	44.2286	59.0501	0.671011	0.472538	7.603	66.403	98	31.889		74.264	87.166	-30mmHg
05/15/2019	10:26:20.362	518	115.83	156.921	85.4492	107.034	82.0321	44.4223	59.1543	0.635791	0.458476	7.551	65.198	98	31.955		74.162	87.192	-30mmHg
05/15/2019	10:26:20.880	518	115.83	161.56	87.8906	109.164	90.0089	45.7827	59.3726	0.744893	0.491354	7.879	66.899	98	32.026		74.351	87.262	-30mmHg
05/15/2019	10:26:21.398	530	113.208	164.49	88.623	112.486	86.504	49.8582	62.0887	0.590218	0.423632	8.019	69.401	98	31.939		74.252	87.182	-30mmHg
05/15/2019	10:26:21.928	544	110.294	166.382	90.271	112.464	91.2175	48.9075	63.1769	0.669705	0.463836	7.601	66.356	98	32.113		74.471	87.178	-30mmHg
05/15/2019	10:26:22.472	558	107.527	167.053	90.8813	111.979	91.3971	45.702	63.464	0.720017	0.499963	7.389	64.403	98	32.037		74.563	87.182	-30mmHg
05/15/2019	10:26:23.030	572	104.895	167.786	90.0879	111.238	88.8693	45.0287	61.6692	0.710899	0.493316	7.551	65.256	98	31.893		74.338	87.187	-30mmHg
05/15/2019	10:26:23.602	584	102.74	168.091	90.21	110.44	87.5953	43.2469	60.561	0.732292	0.506287	7.641	66.853	98	32.092		74.309	87.17	-30mmHg
05/15/2019	10:26:24.186	580	103.448	165.955	88.623	108.047	91.0601	42.3519	58.7488	0.829092	0.534902	7.482	65.756	98	32.056		74.247	87.163	-30mmHg
05/15/2019	10:26:24.766	576	104.167	164.185	86.4258	107.554	88.6927	42.4821	58.6344	0.788114	0.521019	7.326	63.403	98	31.865		74.033	87.176	-30mmHg
05/15/2019	10:26:25.342	566	106.007	164.124	86.731	107.858	88.0454	42.8857	58.5021	0.771933	0.512914	7.561	64.705	98	32.037		74.195	87.198	-30mmHg
05/15/2019	10:26:25.908	560	107.143	162.17	85.2661	105.559	89.0768	43.2321	60.2543	0.760854	0.514665	7.748	67.152	98	32.113		73.819	87.074	-30mmHg
05/15/2019	10:26:26.468	550	109.091	155.823	84.2285	103.022	85.5206	44.628	59.7681	0.684188	0.478161	7.516	67.41	98	31.885		74.057	87.1	-30mmHg
05/15/2019	10:26:27.018	542	110.701	151.245	82.7637	101.381	85.7036	42.2268	57.8478	0.751574	0.507293	7.289	67.349	98	31.955		74.235	87.191	-30mmHg
05/15/2019	10:26:27.560	544	110.294	150.33	80.9937	101.916	85.3346	42.1831	55.8048	0.773258	0.505674	7.096	67.336	98	32.054		74.101	87.16	-30mmHg
05/15/2019	10:26:28.104	532	112.782	154.175	82.2144	102.28	82.1289	43.0795	55.8749	0.698873	0.475465	6.814	65.91	98	32.016		74.048	87.156	-30mmHg
05/15/2019	10:26:28.636	526	114.068	155.64	83.1299	104.855	84.8798	42.3902	56.7611	0.748569	0.500586	6.715	65.119	98	32.077		73.966	86.95	-30mmHg
05/15/2019	10:26:29.162	532	112.782	154.846	83.8623	105.002	84.6233	45.7778	60.1631	0.64567	0.45904	6.918	66.477	98	31.865		73.973	87.044	-30mmHg
05/15/2019	10:26:29.694	536	111.94	155.457	84.5337	104.569	85.6411	43.384	58.6144	0.720933	0.493421	7.123	67.977	98	31.947		73.959	87.015	-30mmHg
05/15/2019	10:26:30.230	540	111.111	154.907	83.8623	105.989	81.821	44.9486	58.9784	0.625184	0.450647	7.213	68.129	98	32.102		73.875	86.985	-30mmHg
05/15/2019	10:26:30.770	534	112.36	156.921	85.7544	105.656	89.4019	45.2938	58.5987	0.752715	0.493369	7.37	68.279	98	32.106		74.06	87.066	-30mmHg
05/15/2019	10:26:31.304	538	111.524	154.236	85.9985	106.422	84.705	47.9217	60.3572	0.609427	0.434252	7.294	66.686	98	31.877		74.113	87.091	-30mmHg
05/15/2019	10:26:31.842	530	113.208	155.945	84.8389	105.599	89.0952	44.1621	59.552	0.754518	0.504327	7.318	66.201	98	31.881		74.037	86.958	-30mmHg
05/15/2019	10:26:32.372	530	113.208	158.081	86.4868	107.152	87.6268	46.8964	61.9378	0.657602	0.464817	7.61	68.124	98	31.967		73.815	87.035	-30mmHg
05/15/2019	10:26:32.902	532	112.782	160.95	88.501	109.524	88.1462	49.4566	62.5414	0.618624	0.438925	7.908	69.804	98	31.978		73.702	86.917	-30mmHg
05/15/2019	10:26:33.434	542	110.701	160.217	87.0972	108.611	87.2029	46.6031	62.2435	0.652273	0.465579	7.92	69.799	98	32.03		74.047	86.951	-30mmHg
05/15/2019	10:26:33.976	550	109.091	157.715	86.9141	107.242	87.3604	45.0795	61.6465	0.68586	0.483982	7.557	66.714	98	32.019		73.796	86.944	-30mmHg
05/15/2019	10:26:34.526	548	109.489	156.006	85.7544	104.31	80.9725	46.4928	59.817	0.576419	0.42582	7.629	68.06	98	32.029		74.031	87.019	-30mmHg
05/15/2019	10:26:35.074	544	110.294	152.527	85.083	105.039	83.3977	40.6134	57.1717	0.748349	0.513016	7.627	68.343	98	32.072		73.939	86.936	-30mmHg
05/15/2019	10:26:35.618	532	112.782	148.804	83.1909	101.468	80.8117	42.747	55.9321	0.680553	0.47103	7.488	66.804	98	32.068		73.939	86.936	-30mmHg
05/15/2019	10:26:36.150	526	114.068	150.452	83.252	102.167	81.6033	42.7315	54.9857	0.706944	0.476351	7.423	66.287	98	32.026		73.989	86.935	-30mmHg
05/15/2019	10:26:36.676	526	114.068	150.513	82.8247	102.519	76.8626	42.2362	56.4	0.613943	0.450497	7.484	65.968	98	32.008		73.817	86.934	-30mmHg
05/15/2019	10:26:37.202	524	114.504	152.161	83.252	104.752	83.0457	45.5763	57.2749	0.654202	0.451189	7.466	65.777	98	31.987		74.006	86.928	-30mmHg
05/15/2019	10:26:37.726	520	115.385	151.978	83.9233	104.426	83.5118	44.1105	57.9506	0.679913	0.471806	7.397	65.48	98	31.951		73.713	86.939	-30mmHg
05/15/2019	10:26:38.246	526	114.068	150.94	86.0596	105.032	80.6601	46.4345	58.5318	0.584735	0.424318	7.267	65.659	98	31.902		73.883	86.927	-30mmHg
05/15/2019	10:26:38.772	520	115.385	152.588	85.8154	105.678	80.6589	46.105	57.0754	0.605407	0.428395	7.282	66.624	98	32.058		74.085	86.926	-30mmHg
05/15/2019	10:26:39.292	520	115.385	153.564	88.0127	108.28	80.4797	44.7986	57.1617	0.624214	0.443356	7.145	65.942	98	31.942		73.787	86.927	-30mmHg
05/15/2019	10:26:39.812	516	116.279	158.569	88.1958	110.111	82.1046	44.3033	58.266	0.648771	0.460404	7.027	63.642	98	31.972		73.875	86.841	-30mmHg
05/15/2019	10:26:40.328	518	115.83	162.17	90.332	111.314	81.9949	50.6687	59.8131	0.523736	0.382051	7.082	62.873	98	32.051		74.041	86.741	-30mmHg
05/15/2019	10:26:40.846	534	112.36	161.255	91.1865	111.072	87.2906	48.4274	60.6098	0.641204	0.445217	7.22	62.362	98	32.139		74.118	86.784	-30mmHg
05/15/2019	10:26:41.380	554	108.303	161.194	88.9282	109.905	85.0304	43.135	58.7704	0.712866	0.492711	7.521	65.708	98	31.932		74.02	86.768	-30mmHg
05/15/2019	10:26:41.934	548	109.489	161.438	88.9282	107.883	86.6301	42.6479	60.1898	0.730724	0.5077	7.498	64.926	98	31.958		74.278	86.835	-30mmHg
05/15/2019	10:26:42.482	546	109.89	159.302	87.2803	108.427	79.0026	44.7039	58.1003	0.590337	0.434147	7.626	66.537	98	32.105		73.931	86.688	-30mmHg
05/15/2019	10:26:43.028	540	111.111	156.555	86.4868	105.77	80.8342	45.4226	57.6407	0.614351	0.438077	7.229	63.077	98	32.052		74.134	86.68	-30mmHg
05/15/2019	10:26:43.568	534	112.36	154.114	85.6323	104.609	76.7485	40.8017	57.2095	0.628335	0.468371	7.277	63.33	98	31.896		73.824	86.679	-30mmHg
05/15/2019	10:26:44.102	530	113.208	154.48	85.083	103.946	84.2517	42.6983	56.4168	0.736542	0.493205	7.086	60.489	98	32.014		74.166	86.647	-30mmHg
05/15/2019	10:26:44.632	524	114.504	155.151	84.1064	106.182	83.5597	45.5566	56.45	0.673216	0.454802	7.351	62.659	98	32.12		74.055	86.789	-30mmHg
05/15/2019	10:26:45.156	526	114.068	154.785	84.2896	104.247	83.3672	42.0287	58.6014	0.705417	0.495861	7.33	63.765	98	31.967		73.88	86.686	-30mmHg
05/15/2019	10:26:45.682	528	113.636	153.564	84.5337	104.167	85.4291	42.5078	58.0179	0.739793	0.50242	6.956	62.386	98	31.899		73.852	86.674	-30mmHg
05/15/2019	10:26:46.210	522	114.943	152.222	83.6792	104.903	82.984	42.8107	57.2689	0.701485	0.484109	6.847	62.838	98	32.102		73.959	86.676	-30mmHg
05/15/2019	10:26:46.732	528	113.636	151.978	84.7168	103.799	80.4384	45.1564	57.3285	0.615436	0.438622	7.083	65.118	98	31.99		73.956	86.668	-30mmHg
05/15/2019	10:26:47.260	526	114.068	153.076	83.313	104.063	77.4028	43.1566	58.0324	0.590121	0.442441	6.949	62.933	98	31.865		73.858	86.682	-30mmHg
05/15/2019	10:26:47.786	530	113.208	151.062	83.1909	103.359	78.7285	44.3264	56.5756	0.608074	0.436972	7.183	64.877	98	32.075		73.771	86.574	-30mmHg
05/15/2019	10:26:48.316	518	115.83	149.17	84.0454	102.269	83.5956	43.299	55.3535	0.727987	0.482042	7.078	62.233	98	32.009		73.787	86.684	-30mmHg
05/15/2019	10:26:48.834	520	115.385	152.649	84.5947	106.397	79.6374	45.2741	57.1292	0.601502	0.431497	7.589	66.354	98	32.09		73.837	86.536	-30mmHg
05/15/2019	10:26:49.354	528	113.636	156.982	85.7544	105.805	85.1626	43.2031	58.0256	0.723122	0.492699	7.774	68.516	98	32.044		73.55	86.539	-30mmHg
05/15/2019	10:26:49.882	532	112.782	158.569	86.6699	107.546	79.5832	44.1393	59.0893	0.599836	0.445369	7.566	66.044	98	31.858		73.624	86.464	-30mmHg
05/15/2019	10:26:50.414	542	110.701	158.386	86.3647	108.104	84.2414	46.0444	59.7483	0.639299	0.453423	7.561	66.067	98	31.985		73.549	86.572	-30mmHg
05/15/2019	10:26:50.956	540	111.111	157.654	85.6934	106.108	77.9467	44.3292	59.6417	0.563659	0.431289	7.764	67.94	98	32.08		73.331	86.51	-30mmHg
05/15/2019	10:26:51.496	536	111.94	154.358	85.083	105.307	84.3301	45.3137	56.8057	0.68684	0.462663	7.616	66.977	98	31.942		73.465	86.447	-30mmHg
05/15/2019	10:26:52.032	534	112.36	151.672	84.7778	102.654	79.3639	43.8475	55.2222	0.643153	0.447513	7.375	64.436	98	31.983		73.545	86.453	-30mmHg
05/15/2019	10:26:52.566	540	111.111	154.236	84.1064	104.378	79.0278	42.096	54.9193	0.672473	0.467326	7.446	65.458	98	32.095		73.334	86.452	-30mmHg
05/15/2019	10:26:53.106	536	111.94	156.555	85.2661	104.354	86.3853	43.359	54.9397	0.783155	0.498074	7.395	64.007	98	31.98		73.215	86.437	-30mmHg
05/15/2019	10:26:53.642	534	112.36	157.532	84.2285	105.892	86.7662	42.6935	57.2511	0.769814	0.507948	7.504	65.016	98	32.019		73.254	86.432	-30mmHg
05/15/2019	10:26:54.176	546	109.89	153.992	82.9468	103.001	80.1018	41.174	58.4944	0.665497	0.48598	7.377	64.566	98	32.007		73.33	86.448	-30mmHg
05/15/2019	10:26:54.722	540	111.111	151.917	81.604	102.456	76.5498	42.6964	54.8875	0.616778	0.44224	7.27	64.366	98	31.98		73.139	86.431	-30mmHg
05/15/2019	10:26:55.262	534	112.36	150.085	81.1768	100.666	83.6641	41.8285	55.5114	0.75364	0.500042	7.473	67.105	98	32.073		73.129	86.437	-30mmHg
05/15/2019	10:26:55.796	538	111.524	148.254	81.604	101.29	79.7528	41.8281	56.4356	0.671999	0.475528	7.587	68.166	98	31.971		73.231	86.444	-30mmHg
05/15/2019	10:26:56.334	524	114.504	148.926	81.8481	101.445	80.7876	44.0101	54.1279	0.679456	0.455237	7.323	65.574	98	32.094		73.28	86.417	-30mmHg
05/15/2019	10:26:56.858	528	113.636	148.926	82.7637	102.68	77.1043	44.3378	57.7481	0.567405	0.424963	7.269	64.69	98	31.942		73.197	86.432	-30mmHg
05/15/2019	10:26:57.386	526	114.068	151.672	84.2896	105.641	87.4444	48.2016	58.4044	0.671914	0.448774	7.662	68.152	98	31.874		73.142	86.436	-30mmHg
05/15/2019	10:26:57.912	522	114.943	155.396	86.853	108.183	88.1555	47.5804	59.4998	0.681936	0.460267	7.632	68.087	98	32.062		73.37	86.359	-30mmHg
05/15/2019	10:26:58.434	530	113.208	156.738	87.5244	107.951	87.4909	49.2883	63.2497	0.603996	0.436646	7.559	68.064	98	32.124		73.248	86.223	-30mmHg
05/15/2019	10:26:58.964	540	111.111	157.898	87.4634	109.494	83.6319	49.148	62.9193	0.548066	0.41233	7.372	66.718	98	31.916		73.274	86.202	-30mmHg
05/15/2019	10:26:59.504	542	110.701	158.081	88.1348	107.732	85.611	45.9993	61.2072	0.647173	0.462694	7.334	65.947	98	31.991		73.627	86.211	-30mmHg
05/15/2019	10:27:00.046	542	110.701	157.41	88.2568	108.945	79.9143	46.6713	61.4482	0.540991	0.415982	7.72	69.118	98	32.067		73.698	86.191	-30mmHg
05/15/2019	10:27:00.588	548	109.489	156.982	88.1958	107.318	80.7992	42.6065	56.6711	0.673937	0.472687	7.573	66.775	98	31.92		73.612	86.193	-30mmHg
05/15/2019	10:27:01.136	534	112.36	156.433	86.853	106.049	82.9857	45.5123	58.4627	0.640981	0.451565	7.686	67.78	98	32.043		73.64	86.21	-30mmHg
05/15/2019	10:27:01.670	532	112.782	152.71	86.792	106.003	76.2403	46.0549	57.6493	0.523603	0.395924	7.402	64.951	98	32.002		73.58	86.207	-30mmHg
05/15/2019	10:27:02.202	524	114.504	151.306	84.9609	105.343	73.6811	44.9816	56.7044	0.506125	0.38951	7.373	63.73	98	32.055		73.651	86.191	-30mmHg
05/15/2019	10:27:02.726	520	115.385	153.931	86.2427	105.174	81.6124	46.2259	57.5593	0.614783	0.433592	7.442	64.594	98	32.095		73.616	86.192	-30mmHg
05/15/2019	10:27:03.246	520	115.385	154.724	85.2661	106.463	80.0976	46.6032	58.6679	0.570916	0.41817	7.399	65.405	98	31.88		73.324	86.054	-30mmHg
05/15/2019	10:27:03.766	512	117.188	155.64	86.4868	108.919	82.3972	48.0909	61.3778	0.558937	0.416353	7.185	64.203	98	31.948		73.658	86.068	-30mmHg
05/15/2019	10:27:04.278	520	115.385	154.785	87.7075	107.859	82.4314	49.1162	60.2332	0.553102	0.404156	7.262	65.895	98	32.151		73.626	85.962	-30mmHg
05/15/2019	10:27:04.798	518	115.83	154.358	88.1958	108.117	85.0181	48.0286	60.3479	0.612937	0.435078	7.212	65.395	98	32.085		73.438	85.965	-30mmHg
05/15/2019	10:27:05.316	524	114.504	157.959	88.9893	110.115	77.5881	46.6558	59.133	0.523097	0.398673	6.984	63.321	98	31.845		73.585	85.963	-30mmHg
05/15/2019	10:27:05.840	536	111.94	158.813	89.7827	111.016	80.5331	48.3542	60.6342	0.530705	0.399573	7.171	64.387	98	31.97		73.605	86.024	-30mmHg
05/15/2019	10:27:06.376	526	114.068	160.461	89.9658	110.445	82.628	49.499	61.3589	0.539922	0.400942	7.17	63.682	98	32.124		73.62	86.039	-30mmHg
05/15/2019	10:27:06.902	530	113.208	160.278	90.7593	110.677	85.9548	51.0159	61.9896	0.563624	0.40648	6.985	60.323	98	31.952		73.622	86.098	-30mmHg
05/15/2019	10:27:07.432	532	112.782	163.94	91.1255	112.249	82.1783	50.1112	61.8053	0.518839	0.390213	7.425	64.178	98	32.042		73.597	85.968	-30mmHg
05/15/2019	10:27:07.964	536	111.94	164.49	90.4541	112.52	92.5103	52.5767	64.0247	0.623721	0.431667	7.326	62.759	98	32.019		73.551	85.981	-30mmHg
05/15/2019	10:27:08.500	534	112.36	164.185	90.4541	111.562	89.1177	49.2094	65.9303	0.605311	0.447816	7.503	64.172	98	31.985		73.531	85.972	-30mmHg
05/15/2019	10:27:09.034	532	112.782	161.194	89.3555	110.523	87.4799	49.3044	63.8285	0.598096	0.436392	7.455	63.99	98	32.086		73.802	85.969	-30mmHg
05/15/2019	10:27:09.566	538	111.524	159.973	87.8296	107.979	79.3738	45.9748	61.0029	0.547499	0.420781	7.337	63.677	98	31.938		73.767	85.971	-30mmHg
05/15/2019	10:27:10.104	540	111.111	155.823	86.6699	105.436	79.4644	44.1175	58.4595	0.60464	0.444814	7.303	63.976	98	32.005		73.324	85.981	-30mmHg
05/15/2019	10:27:10.644	530	113.208	154.236	84.7168	104.149	80.8422	42.91	57.4754	0.659975	0.469214	7.169	63.357	98	32.063		73.726	85.972	-30mmHg
05/15/2019	10:27:11.174	526	114.068	153.381	83.8623	103.526	80.5081	45.515	56.8576	0.615452	0.434653	7.136	63.213	98	32.042		73.54	85.966	-30mmHg
05/15/2019	10:27:11.700	516	116.279	156.921	85.5103	106.306	87.3337	46.1386	58.4841	0.70438	0.471697	7.016	61.383	98	32.036		73.415	85.952	-30mmHg
05/15/2019	10:27:12.216	512	117.188	153.687	82.8247	104.653	86.2493	46.6938	61.0301	0.648129	0.458618	7.361	65.011	98	32.061		73.555	85.861	-30mmHg
05/15/2019	10:27:12.728	514	116.732	150.146	82.7026	101.401	85.6073	47.6878	60.0933	0.631011	0.442947	7.346	65.296	98	32.051		73.687	85.961	-30mmHg
05/15/2019	10:27:13.242	512	117.188	149.292	83.252	103.08	78.4898	47.1126	58.7195	0.534357	0.399761	7.384	65.707	98	32.011		73.738	85.966	-30mmHg
05/15/2019	10:27:13.754	518	115.83	151.611	83.313	104.322	81.0565	48.0418	59.2202	0.55749	0.407304	7.275	64.821	98	31.947		73.51	85.99	-30mmHg
05/15/2019	10:27:14.272	520	115.385	152.466	84.7778	104.761	87.5945	46.9704	59.2044	0.686167	0.463775	7.243	65.619	98	32.031		73.712	85.796	-30mmHg
05/15/2019	10:27:14.792	522	114.943	153.137	84.7778	105.446	87.6881	47.786	60.5673	0.658806	0.455046	7.009	62.86	98	32.066		73.586	85.934	-30mmHg
05/15/2019	10:27:15.314	522	114.943	154.236	84.4727	105.476	83.1836	49.3051	60.3825	0.561065	0.407274	7.303	64.424	98	31.982		73.638	85.868	-30mmHg
05/15/2019	10:27:15.836	518	115.83	158.142	85.9375	107.012	91.3706	50.6794	62.4343	0.651745	0.445343	7.681	66.614	98	31.964		73.592	85.808	-30mmHg
05/15/2019	10:27:16.354	516	116.279	160.583	86.5479	108.985	91.5286	52.3251	64.7457	0.6055	0.42832	7.866	67.336	98	32.038		73.547	85.728	-30mmHg
05/15/2019	10:27:16.870	526	114.068	161.377	87.9517	110.056	85.701	51.7909	65.3496	0.518903	0.395679	7.862	68.085	98	32.009		73.797	85.728	-30mmHg
05/15/2019	10:27:17.396	540	111.111	162.598	88.501	110.05	88.675	50.5176	64.552	0.59111	0.430306	7.457	63.245	98	32.023		73.8	85.802	-30mmHg
05/15/2019	10:27:17.936	558	107.527	162.781	88.0737	110.557	89.2309	45.2187	61.5664	0.714873	0.493239	7.778	65.934	98	32.025		73.725	85.729	-30mmHg
05/15/2019	10:27:18.494	566	106.007	165.466	88.1958	108.329	82.111	42.4981	58.7583	0.674166	0.48243	7.687	65.993	98	32.021		73.686	85.713	-30mmHg
05/15/2019	10:27:19.060	572	104.895	162.659	87.0361	106.495	80.5245	43.3269	57.194	0.650375	0.461941	7.714	67.319	98	32.026		73.827	85.719	-30mmHg
05/15/2019	10:27:19.632	564	106.383	161.865	85.7544	105.126	81.742	40.34	54.5359	0.759171	0.506497	7.374	64.002	98	32.092		73.503	85.699	-30mmHg
05/15/2019	10:27:20.196	560	107.143	160.583	83.313	105.303	75.0055	38.8008	54.9062	0.659393	0.482694	7.491	64.129	98	31.998		73.526	85.819	-30mmHg
05/15/2019	10:27:20.756	560	107.143	161.499	83.1299	102.27	79.1877	38.6352	54.1036	0.749533	0.512106	7.777	66.585	98	31.989		73.249	85.702	-30mmHg
05/15/2019	10:27:21.316	566	106.007	158.997	80.3223	102.736	82.7494	42.712	55.2068	0.725225	0.483839	7.705	67.035	98	32.062		73.048	85.74	-30mmHg
05/15/2019	10:27:21.882	566	106.007	157.471	79.895	101.146	79.5177	38.8666	55.8984	0.727232	0.511221	7.477	66.267	98	32.024		73.233	85.725	-30mmHg
05/15/2019	10:27:22.448	572	104.895	154.114	78.186	98.398	80.835	39.4167	53.9276	0.768036	0.512381	7.336	67.282	98	32.054		73.308	85.725	-30mmHg
05/15/2019	10:27:23.020	552	108.696	152.1	78.4302	98.635	77.6563	40.2462	54.7094	0.683797	0.48174	7.345	68.886	98	32.07		73.508	85.725	-30mmHg
05/15/2019	10:27:23.572	546	109.89	146.057	77.0264	96.326	79.8457	40.1857	54.3986	0.729064	0.496709	7.215	68.638	98	31.956		73.243	85.711	-30mmHg
05/15/2019	10:27:24.118	546	109.89	142.944	77.0874	95.118	82.8575	38.6108	53.577	0.825854	0.53401	7.156	68.127	98	31.894		73.249	85.713	-30mmHg
05/15/2019	10:27:24.664	534	112.36	144.287	78.4912	97.216	81.2155	39.6877	55.2889	0.751104	0.511328	7.229	67.878	98	32.073		73.149	85.705	-30mmHg
05/15/2019	10:27:25.198	530	113.208	147.583	80.2002	101.585	78.6306	45.0831	57.0974	0.587548	0.426647	7.403	68.726	98	31.998		73.211	85.722	-30mmHg
05/15/2019	10:27:25.728	524	114.504	149.231	81.9092	102.575	84.5303	46.3588	59.493	0.641614	0.451572	7.74	72.202	98	31.968		73.427	85.715	-30mmHg
05/15/2019	10:27:26.252	524	114.504	151.184	84.7778	104.974	81.9449	48.0985	62.6841	0.539952	0.413039	7.967	75.196	98	32.094		73.397	85.713	-30mmHg
05/15/2019	10:27:26.776	518	115.83	151.855	85.5103	105.393	85.5251	50.9827	62.713	0.550803	0.403887	7.841	74.461	98	31.946		73.624	85.759	-30mmHg
05/15/2019	10:27:27.294	522	114.943	153.076	87.4634	107.505	87.0647	47.65	61.8409	0.637356	0.452706	7.686	72.545	98	32.012		73.568	85.721	-30mmHg
05/15/2019	10:27:27.816	520	115.385	153.564	88.0127	107.387	77.6682	48.2476	62.7036	0.469201	0.378798	7.924	73.063	98	32.051		73.309	85.739	-30mmHg
05/15/2019	10:27:28.336	524	114.504	156.006	88.623	110.869	79.6794	48.2979	60.1002	0.522152	0.393846	7.734	70.806	98	32.003		73.23	85.708	-30mmHg
05/15/2019	10:27:28.860	532	112.782	162.903	91.0645	112.298	86.4489	48.2418	60.422	0.632338	0.441961	7.564	69.103	98	32.06		73.113	85.718	-30mmHg
05/15/2019	10:27:29.392	552	108.696	167.725	92.7124	112.784	83.9512	48.0871	61.0496	0.587459	0.427202	7.626	67.171	98	31.963		73.286	85.57	-30mmHg
05/15/2019	10:27:29.944	566	106.007	168.579	92.5903	114.433	93.2827	49.9186	62.674	0.691901	0.464868	7.757	67.677	98	32.04		73.556	85.643	-30mmHg
05/15/2019	10:27:30.510	572	104.895	167.725	92.7734	110.617	84.6492	48.1519	64.2352	0.568182	0.431159	7.643	66.578	98	32.028		73.719	85.649	-30mmHg
05/15/2019	10:27:31.082	586	102.389	167.236	90.4541	111.066	80.0564	45.5141	60.4745	0.571188	0.431474	7.515	64.971	98	31.953		73.55	85.719	-30mmHg
05/15/2019	10:27:31.668	586	102.389	167.908	88.562	109.262	87.7533	40.8796	59.8928	0.782628	0.534153	7.498	64.809	98	32.074		73.636	85.624	-30mmHg
05/15/2019	10:27:32.254	580	103.448	168.762	88.4399	109.005	88.5444	42.5843	57.7206	0.796251	0.519063	7.193	62.403	98	31.93		73.382	85.601	-30mmHg
05/15/2019	10:27:32.834	584	102.74	167.358	87.5854	107.91	81.5582	43.2653	58.2167	0.657764	0.469516	6.867	59.561	98	32.008		73.415	85.54	-30mmHg
05/15/2019	10:27:33.418	566	106.007	163.391	84.9609	104.057	86.8661	41.8494	56.6457	0.794707	0.518231	6.87	59.725	98	32.014		73.524	85.541	-30mmHg
05/15/2019	10:27:33.984	554	108.303	155.151	83.1909	103.123	79.871	41.3233	56.6724	0.680185	0.482624	6.91	62.58	98	32.019		73.595	85.523	-30mmHg
05/15/2019	10:27:34.538	546	109.89	151.001	80.6274	98.064	76.8807	39.1363	54.4877	0.692715	0.490948	6.748	63.599	98	32.006		73.688	85.547	-30mmHg
05/15/2019	10:27:35.084	538	111.524	149.658	79.1016	99.043	75.3851	38.8161	52.7848	0.692792	0.485095	6.441	61.59	98	31.806		73.464	85.603	-30mmHg
05/15/2019	10:27:35.622	524	114.504	147.156	79.2236	97.634	79.9507	39.3389	52.4411	0.774427	0.507961	6.409	62.173	98	31.983		73.489	85.546	-30mmHg
05/15/2019	10:27:36.146	524	114.504	149.963	80.2002	102.005	80.4419	42.8255	55.0757	0.682995	0.467622	6.637	64.666	98	32.131		73.431	85.633	-30mmHg
05/15/2019	10:27:36.670	524	114.504	151.489	80.3833	101.775	78.9176	46.4719	58.3931	0.555644	0.411135	6.822	65.871	98	32.106		73.372	85.659	-30mmHg
05/15/2019	10:27:37.194	518	115.83	153.87	82.4585	103.984	82.5477	45.9859	59.5679	0.613783	0.442917	7.109	68.588	98	31.946		73.432	85.542	-30mmHg
05/15/2019	10:27:37.712	524	114.504	155.09	83.0688	104.548	92.0468	47.0502	60.8222	0.739807	0.488845	7.493	72.639	98	32.046		73.437	85.555	-30mmHg
05/15/2019	10:27:38.236	518	115.83	154.053	83.0688	104.406	78.2672	46.8668	61.237	0.512768	0.401195	7.627	72.616	98	32.019		73.388	85.734	-30mmHg
05/15/2019	10:27:38.754	526	114.068	155.151	83.8013	104.172	87.7059	44.0581	58.4279	0.747038	0.497662	7.391	68.032	98	32.014		73.331	85.741	-30mmHg
05/15/2019	10:27:39.280	526	114.068	156.25	83.4961	104.719	84.9974	45.807	58.2791	0.672459	0.461077	7.779	70.519	98	32.035		73.54	85.748	-30mmHg
05/15/2019	10:27:39.806	524	114.504	158.386	84.7778	107.657	85.2574	46.7182	57.6332	0.668697	0.452033	8.009	71.736	98	32.011		73.331	85.715	-30mmHg
05/15/2019	10:27:40.330	524	114.504	162.048	85.3882	109.304	90.1517	46.4734	59.8541	0.729746	0.484498	7.874	68.779	98	32.021		73.52	85.705	-30mmHg
05/15/2019	10:27:40.854	532	112.782	162.354	86.1816	109.002	93.7578	47.8589	63.1522	0.726799	0.489548	8.146	70.484	98	31.811		73.625	85.703	-30mmHg
05/15/2019	10:27:41.386	540	111.111	163.025	86.1816	108.03	81.9621	46.4971	61.4643	0.577002	0.4327	8.156	70.738	98	31.936		73.671	85.725	-30mmHg
05/15/2019	10:27:41.926	540	111.111	160.706	85.4492	106.547	89.1804	45.1828	59.8887	0.734654	0.493354	8.175	71.376	98	32.09		73.647	85.711	-30mmHg
05/15/2019	10:27:42.466	540	111.111	158.813	84.7778	104.571	79.6616	45.249	58.9077	0.584178	0.431985	7.722	66.765	98	32.144		73.734	85.698	-30mmHg
05/15/2019	10:27:43.006	554	108.303	157.41	83.374	104.98	83.8495	44.0301	57.0333	0.698177	0.474891	7.694	66.738	98	31.944		73.693	85.773	-30mmHg
05/15/2019	10:27:43.560	542	110.701	158.264	82.7026	103.217	83.9138	42.2353	56.2741	0.740636	0.496683	7.617	66.823	98	31.984		73.519	85.884	-30mmHg
05/15/2019	10:27:44.102	550	109.091	159.729	82.3975	105.262	82.3364	43.186	57.1452	0.685105	0.475494	7.589	65.581	98	32.086		73.6	85.846	-30mmHg
05/15/2019	10:27:44.652	534	112.36	160.217	82.3364	106.129	81.4215	45.4735	59.196	0.607271	0.441505	7.892	68.221	98	31.945		73.52	85.69	-30mmHg
05/15/2019	10:27:45.186	544	110.294	157.837	82.8857	103.537	81.8785	44.2443	57.3709	0.65598	0.459634	7.852	68.853	98	31.982		73.716	85.79	-30mmHg
05/15/2019	10:27:45.730	546	109.89	157.104	83.0688	105.639	80.1255	44.9902	57.9321	0.606491	0.438503	7.749	69.327	98	32.054		73.419	85.922	-30mmHg
05/15/2019	10:27:46.276	532	112.782	154.907	83.0078	102.868	88.0509	43.1645	57.8022	0.776551	0.509777	7.623	68.071	98	32.002		73.394	85.86	-30mmHg
05/15/2019	10:27:46.808	532	112.782	155.945	83.0688	105.23	83.1861	41.7415	57.8339	0.716615	0.498216	7.819	70.599	98	31.918		73.222	85.934	-30mmHg
05/15/2019	10:27:47.340	534	112.36	157.776	85.6323	106.37	87.6018	43.8543	57.8269	0.756525	0.49939	7.691	70.144	98	32.005		73.537	85.844	-30mmHg
05/15/2019	10:27:47.874	544	110.294	159.607	84.9609	106.948	81.827	45.847	60.1488	0.598185	0.439709	7.623	69.996	98	32.104		73.454	85.789	-30mmHg
05/15/2019	10:27:48.418	544	110.294	159.607	84.2285	107.02	82.4355	46.853	60.1023	0.592032	0.431641	7.836	70.895	98	32.079		73.533	86.012	-30mmHg
05/15/2019	10:27:48.962	546	109.89	159.241	85.144	105.796	81.7946	45.2981	58.5534	0.623301	0.446196	8.002	72.074	98	31.913		73.669	86.012	-30mmHg
05/15/2019	10:27:49.508	566	106.007	158.325	85.7544	104.853	84.0359	44.249	57.5752	0.691043	0.473452	8.12	73.443	98	31.966		73.259	85.998	-30mmHg
05/15/2019	10:27:50.074	562	106.762	161.682	84.7778	106.144	81.3928	42.6465	59.7727	0.648228	0.476041	7.846	70.594	98	32.053		73.521	85.961	-30mmHg
05/15/2019	10:27:50.636	558	107.527	159.546	84.8999	106.081	86.9257	44.198	58.7409	0.727392	0.491543	7.873	70.944	98	32.107		73.597	85.994	-30mmHg
05/15/2019	10:27:51.194	552	108.696	160.828	84.2285	106.341	85.9624	45.2942	58.3665	0.696772	0.473092	7.808	69.241	98	31.962		73.378	85.842	-30mmHg
05/15/2019	10:27:51.746	552	108.696	159.485	83.8013	104.868	90.395	45.679	59.5638	0.750726	0.494674	7.811	69.163	98	32.064		73.636	85.95	-30mmHg
05/15/2019	10:27:52.298	558	107.527	158.081	83.252	103.219	83.3201	45.4148	59.205	0.640239	0.454936	7.689	68.403	98	32.008		73.62	85.909	-30mmHg
05/15/2019	10:27:52.856	552	108.696	153.809	82.2754	101.203	81.3012	43.0547	58.0168	0.659231	0.47043	7.78	69.973	98	31.962		73.803	85.977	-30mmHg
05/15/2019	10:27:53.408	550	109.091	151.428	80.5664	100.919	80.3046	43.6592	56.1744	0.652352	0.456331	7.82	71.338	98	32.051		73.597	85.846	-30mmHg
05/15/2019	10:27:53.958	546	109.89	149.292	79.5288	99.282	83.0936	42.6993	57.0141	0.708496	0.48613	7.543	69.996	98	31.909		73.489	85.856	-30mmHg
05/15/2019	10:27:54.504	538	111.524	153.259	78.9795	101.255	86.3167	44.1843	55.2905	0.762018	0.488114	7.475	70.186	98	31.981		73.326	86	-30mmHg
05/15/2019	10:27:55.042	532	112.782	153.992	82.1533	103.665	82.4062	45.8823	59.7559	0.611219	0.443218	7.581	70.585	98	32.08		73.642	85.836	-30mmHg
05/15/2019	10:27:55.574	532	112.782	152.649	81.665	103.225	82.0338	49.7753	59.9003	0.538537	0.393234	7.624	70.452	98	31.986		73.519	85.919	-30mmHg
05/15/2019	10:27:56.106	536	111.94	150.757	82.7026	102.782	84.1831	48.5175	59.6828	0.597585	0.423666	7.567	69.933	98	31.903		73.736	85.882	-30mmHg
05/15/2019	10:27:56.642	532	112.782	151.062	83.7402	103.906	80.7177	47.9186	60.1454	0.545331	0.406344	7.521	69.613	98	31.957		73.446	85.979	-30mmHg
05/15/2019	10:27:57.174	540	111.111	151.855	84.8389	104.558	84.5156	46.0266	59.9155	0.642389	0.455408	7.671	71.303	98	32.026		73.62	85.974	-30mmHg
05/15/2019	10:27:57.714	534	112.36	154.663	84.5337	104.72	84.4893	47.5793	58.9666	0.625948	0.436861	7.504	69.133	98	32.076		73.514	85.976	-30mmHg
05/15/2019	10:27:58.248	538	111.524	156.128	86.2427	107.01	83.275	47.8867	61.8517	0.572147	0.424957	7.592	69.292	98	32.104		73.645	85.787	-30mmHg
05/15/2019	10:27:58.786	556	107.914	159.485	86.853	107.66	89.4371	47.2822	60.2668	0.699472	0.471336	7.825	70.582	98	32.07		73.548	85.966	-30mmHg
05/15/2019	10:27:59.342	560	107.143	161.438	85.9375	108.277	84.052	47.9608	61.76	0.584378	0.429391	8.071	71.881	98	31.998		73.377	85.841	-30mmHg
05/15/2019	10:27:59.902	572	104.895	160.339	86.5479	105.771	84.5583	45.9285	60.7903	0.635461	0.456843	7.972	70.762	98	32.044		73.38	85.819	-30mmHg
05/15/2019	10:28:00.474	576	104.167	158.813	85.5103	104.556	83.3297	42.8375	59.1025	0.685118	0.485927	7.662	67.769	98	32		73.544	85.707	-30mmHg
05/15/2019	10:28:01.050	570	105.263	155.823	82.5195	101.868	77.1707	41.2102	57.6467	0.623807	0.465986	7.567	67.034	98	32.056		73.544	85.865	-30mmHg
05/15/2019	10:28:01.620	576	104.167	152.588	81.0547	102.392	84.0118	40.1818	55.0018	0.796882	0.521712	7.525	66.994	98	31.974		73.596	85.957	-30mmHg
05/15/2019	10:28:02.196	568	105.634	156.921	80.8105	99.38	84.5749	40.8143	55.1547	0.793415	0.517418	7.452	66.925	98	32.045		73.431	85.728	-30mmHg
05/15/2019	10:28:02.764	584	102.74	155.151	80.0171	101.474	81.858	41.6371	55.504	0.724648	0.49135	7.358	65.703	98	31.999		73.342	85.723	-30mmHg
05/15/2019	10:28:03.348	576	104.167	154.846	79.3457	99.86	83.7292	40.2672	58.1797	0.74703	0.519078	7.208	65.416	98	32.021		73.593	85.686	-30mmHg
05/15/2019	10:28:03.924	586	102.389	151.123	78.4302	96.737	88.1088	41.4457	55.4985	0.840799	0.529608	7.167	66.459	98	32.056		73.585	85.692	-30mmHg
05/15/2019	10:28:04.510	580	103.448	150.574	75.9888	96.624	81.8587	39.2063	55.6246	0.76679	0.521049	7.173	68.246	98	31.96		73.456	85.805	-30mmHg
05/15/2019	10:28:05.090	572	104.895	148.499	76.9043	98.13	82.389	39.8971	54.2394	0.783414	0.515747	7.061	67.603	98	32.05		73.612	85.803	-30mmHg
05/15/2019	10:28:05.662	550	109.091	149.597	77.2095	98.091	84.3271	40.9115	55.4565	0.782876	0.514847	7.23	69.185	98	31.949		73.399	85.72	-30mmHg
05/15/2019	10:28:06.212	552	108.696	148.926	78.064	98.827	83.5381	44.1231	57.7067	0.683023	0.471821	7.316	69.483	98	32.062		73.154	85.801	-30mmHg
05/15/2019	10:28:06.764	534	112.36	147.827	79.6509	98.841	84.1926	43.5774	58.8957	0.689611	0.482408	7.615	72.78	98	31.927		73.236	85.696	-30mmHg
05/15/2019	10:28:07.298	532	112.782	147.339	80.1392	100.764	85.9383	44.6811	58.2991	0.707681	0.480079	7.644	73.16	98	31.869		73.157	85.894	-30mmHg
05/15/2019	10:28:07.830	518	115.83	148.01	82.1533	102.859	84.3373	47.5251	59.4323	0.619399	0.436489	7.877	76.186	98	31.965		73.349	85.743	-30mmHg
05/15/2019	10:28:08.348	512	117.188	153.503	85.7544	106.814	89.1715	47.6891	60.7628	0.682693	0.465197	7.818	76.139	98	32.1		73.548	85.726	-30mmHg
05/15/2019	10:28:08.860	520	115.385	158.264	88.0737	110.128	91.4429	51.6954	65.4167	0.607604	0.43467	7.666	74.532	98	32.139		73.508	85.727	-30mmHg
05/15/2019	10:28:09.380	526	114.068	157.715	89.5996	111.98	90.5337	54.4334	64.6466	0.558427	0.39875	7.823	75.265	98	31.964		73.314	85.716	-30mmHg
05/15/2019	10:28:09.906	552	108.696	161.682	91.8579	111.604	88.5121	54.5435	65.7382	0.516725	0.383773	8.027	75.815	98	31.981		73.539	85.812	-30mmHg
05/15/2019	10:28:10.458	566	106.007	168.03	93.2007	115.979	86.6262	52.2413	64.2699	0.535007	0.396934	8.052	74.335	98	32.144		73.543	85.805	-30mmHg
05/15/2019	10:28:11.024	596	100.671	168.457	94.2383	113.801	94.3017	50.7187	64.4027	0.676727	0.462166	8.036	73.217	98	31.962		73.391	85.775	-30mmHg
05/15/2019	10:28:11.620	610	98.361	173.95	95.2148	115.783	91.8136	50.4531	62.8648	0.657927	0.450483	7.802	69.241	98	31.872		73.535	85.727	-30mmHg
05/15/2019	10:28:12.230	634	94.637	175.72	95.0928	114.973	85.3929	48.0796	62.9763	0.592498	0.43696	7.84	68.545	98	32.14		73.591	85.716	-30mmHg
05/15/2019	10:28:12.864	654	91.743	172.791	92.7124	110.219	89.8368	44.5913	61.1085	0.740413	0.503641	7.581	64.816	98	32.1		73.791	85.707	-30mmHg
05/15/2019	10:28:13.518	656	91.463	167.969	90.332	108.212	84.0682	43.4104	58.8476	0.690899	0.483628	7.388	63.074	98	31.915		73.615	85.712	-30mmHg
05/15/2019	10:28:14.174	656	91.463	164.734	86.792	105.081	78.2141	37.7576	57.2397	0.706791	0.517254	7.13	62.397	98	32.182		73.541	85.718	-30mmHg
05/15/2019	10:28:14.830	634	94.637	160.278	83.6792	101.844	86.0881	37.6907	55.046	0.879216	0.562184	6.855	63.409	98	32.067		73.441	85.689	-30mmHg
05/15/2019	10:28:15.464	592	101.351	158.813	81.0547	99.757	87.4588	39.1151	53.5848	0.90219	0.55276	6.429	61.882	98	31.919		73.161	85.731	-30mmHg
05/15/2019	10:28:16.056	574	104.53	154.297	79.9561	99.22	81.96	39.6991	56.3217	0.750348	0.515628	6.263	62.836	98	31.913		73.397	85.716	-30mmHg
05/15/2019	10:28:16.630	564	106.383	152.222	77.5146	99.767	82.9991	38.6209	55.1868	0.804144	0.534683	6.195	63.811	98	32.126		73.359	85.703	-30mmHg
05/15/2019	10:28:17.194	560	107.143	148.743	77.3315	95.597	83.5734	41.2666	56.7737	0.745184	0.506224	6.074	65.136	98	32.128		73.468	85.71	-30mmHg
05/15/2019	10:28:17.754	548	109.489	146.729	76.5381	96.335	87.806	40.0558	55.8441	0.855062	0.543814	5.945	65.418	98	32.102		73.282	85.727	-30mmHg
05/15/2019	10:28:18.302	538	111.524	145.203	76.9043	97.389	87.0844	42.2569	54.67	0.819966	0.51476	5.81	63.507	98	31.99		73.189	85.703	-30mmHg
05/15/2019	10:28:18.840	536	111.94	149.109	79.0405	99.521	86.8281	45.1373	56.3564	0.739769	0.480153	6.119	67.323	98	31.937		73.2	85.709	-30mmHg
05/15/2019	10:28:19.376	526	114.068	151.367	80.7495	102.578	87.0031	48.1838	60.6409	0.64015	0.446183	6.509	69.963	98	32.021		72.905	85.72	-30mmHg
05/15/2019	10:28:19.902	534	112.36	154.663	83.1909	105.476	88.1329	49.3986	62.5242	0.619509	0.439499	6.897	70.414	98	32.087		73.16	85.724	-30mmHg
05/15/2019	10:28:20.436	540	111.111	156.86	85.2661	106.564	94.6639	49.0131	62.7882	0.727059	0.482241	7.332	71.22	98	31.981		73.142	85.796	-30mmHg
05/15/2019	10:28:20.976	534	112.36	159.546	86.2427	108.882	88.3285	49.4537	62.8994	0.618048	0.440117	7.753	73.725	98	31.983		73.18	85.707	-30mmHg
05/15/2019	10:28:21.510	532	112.782	158.63	87.7686	108.507	87.0963	49.2821	63.1535	0.598767	0.434166	8.022	75.303	98	32.015		73.324	85.833	-30mmHg
05/15/2019	10:28:22.042	526	114.068	160.645	87.4023	108.553	82.7778	46.1911	60.3981	0.605759	0.441987	8.067	74.902	98	32.051		73.357	85.966	-30mmHg
05/15/2019	10:28:22.568	524	114.504	164.368	88.4399	112.31	86.6502	47.7667	59.6177	0.652214	0.448741	8.146	74.31	98	32.08		73.441	85.801	-30mmHg
05/15/2019	10:28:23.092	526	114.068	166.504	90.8813	113.268	90.7285	45.4865	59.9969	0.754072	0.498652	8.024	71.735	98	31.997		73.461	85.716	-30mmHg
05/15/2019	10:28:23.618	540	111.111	166.504	90.0269	112.642	81.584	46.5223	59.7271	0.587031	0.429761	8.084	70.761	98	31.895		73.307	85.761	-30mmHg
05/15/2019	10:28:24.158	534	112.36	167.053	90.5151	112.433	82.6312	45.4785	58.4496	0.635635	0.44962	8.249	72.723	98	32.022		73.659	85.965	-30mmHg
05/15/2019	10:28:24.692	550	109.091	165.833	90.332	111.515	76.3298	43.3602	57.023	0.578181	0.431936	7.811	68.985	98	32.128		73.605	85.972	-30mmHg
05/15/2019	10:28:25.242	538	111.524	166.87	89.4165	111.431	76.8811	42.8964	57.2975	0.593126	0.442042	7.61	67.786	98	32.046		73.346	85.958	-30mmHg
05/15/2019	10:28:25.780	536	111.94	165.588	89.6606	110.827	79.6048	43.2022	54.898	0.663094	0.457291	7.617	68.243	98	32.064		73.656	85.967	-30mmHg
05/15/2019	10:28:26.316	538	111.524	169.067	88.3789	113.771	81.4498	44.7219	55.6572	0.659895	0.450927	7.214	63.431	98	31.985		73.365	85.972	-30mmHg
05/15/2019	10:28:26.854	540	111.111	170.044	89.3555	111.138	84.0861	44.2294	57.563	0.692401	0.473999	7.335	63.861	98	31.998		73.476	85.982	-30mmHg
05/15/2019	10:28:27.394	550	109.091	165.405	86.9751	108.285	77.6457	42.1434	56.4451	0.62897	0.457234	7.561	65.546	98	32.031		73.57	85.961	-30mmHg
05/15/2019	10:28:27.944	554	108.303	163.086	86.1206	107.25	80.7774	40.0756	56.6588	0.718366	0.503876	7.433	65.53	98	32.008		73.501	85.959	-30mmHg
05/15/2019	10:28:28.498	550	109.091	162.964	84.2896	104.652	80.5626	40.341	55.6961	0.722162	0.499259	7.303	65.669	98	32.044		73.551	85.975	-30mmHg
05/15/2019	10:28:29.048	544	110.294	159.363	81.2378	102.9	79.321	40.9921	53.356	0.71836	0.483212	7.094	63.898	98	31.852		73.708	85.96	-30mmHg
05/15/2019	10:28:29.592	530	113.208	157.41	80.5664	101.584	79.5257	38.8804	52.8247	0.769438	0.511096	6.937	62.903	98	31.941		73.561	86.059	-30mmHg
05/15/2019	10:28:30.122	532	112.782	158.63	80.8105	104.535	80.0635	40.7094	54.7229	0.719154	0.491537	7.068	63.417	98	32.083		73.551	85.964	-30mmHg
05/15/2019	10:28:30.654	526	114.068	158.081	80.3833	102.246	85.5287	44.3199	56.7708	0.725881	0.481813	7.311	64.685	98	32.11		73.476	85.971	-30mmHg
05/15/2019	10:28:31.180	532	112.782	155.457	79.4678	102.642	83.8253	42.8223	56.3559	0.727574	0.489149	7.748	69.488	98	31.936		73.662	85.966	-30mmHg
05/15/2019	10:28:31.712	534	112.36	154.541	80.5664	101.165	80.4469	41.8758	57.3022	0.673119	0.479461	7.587	68.725	98	32.046		73.583	86.152	-30mmHg
05/15/2019	10:28:32.246	540	111.111	153.198	80.0781	100.533	79.0754	42.8158	56.2036	0.645147	0.458545	7.541	68.788	98	32.101		73.54	86.223	-30mmHg
05/15/2019	10:28:32.786	546	109.89	154.541	80.0171	100.391	80.8304	40.8142	55.0698	0.726645	0.495064	7.667	70.971	98	31.882		73.875	86.199	-30mmHg
05/15/2019	10:28:33.332	546	109.89	154.419	78.9185	102.117	87.469	41.0475	56.0132	0.82876	0.53072	7.836	72.61	98	32.001		73.793	86.218	-30mmHg
05/15/2019	10:28:33.878	536	111.94	156.006	79.7729	100.972	85.6805	42.1804	57.1141	0.761636	0.507701	7.698	69.339	98	32.225		73.604	86.201	-30mmHg
05/15/2019	10:28:34.414	536	111.94	156.433	81.1768	102.829	93.2685	42.9574	57.6372	0.872893	0.539422	7.953	69.938	98	31.986		73.514	86.206	-30mmHg
05/15/2019	10:28:34.950	538	111.524	158.997	81.604	103.989	90.4908	45.043	58.4621	0.777388	0.502236	8.406	73.578	98	31.805		73.874	86.186	-30mmHg
05/15/2019	10:28:35.488	538	111.524	156.86	82.3975	104.503	87.0722	44.3029	60.125	0.711339	0.491194	8.34	73.665	98	32.031		73.749	86.31	-30mmHg
05/15/2019	10:28:36.026	528	113.636	154.724	83.252	103.86	82.7249	44.2013	57.473	0.67029	0.465684	8.096	71.882	98	32.071		73.788	86.449	-30mmHg
05/15/2019	10:28:36.554	530	113.208	153.687	82.7026	103.854	81.4835	43.2988	57.8417	0.660159	0.468619	7.954	70.534	98	32.037		73.97	86.461	-30mmHg
05/15/2019	10:28:37.084	520	115.385	153.687	83.6792	104.975	80.6878	42.6225	57.9536	0.656824	0.471761	8.109	72.941	98	32.06		73.982	86.454	-30mmHg
05/15/2019	10:28:37.604	524	114.504	153.748	84.1675	105.147	85.0295	45.1318	56.2374	0.709451	0.469222	8.103	73.447	98	31.842		74.109	86.431	-30mmHg
05/15/2019	10:28:38.128	528	113.636	156.067	85.9985	106.899	84.8309	46.8414	58.7618	0.6465	0.447827	8.464	76.595	98	31.922		74.062	86.43	-30mmHg
05/15/2019	10:28:38.656	518	115.83	161.987	87.3413	109.963	88.7153	46.0512	58.009	0.735473	0.48091	8.443	75.721	98	32.072		74.047	86.447	-30mmHg
05/15/2019	10:28:39.174	536	111.94	165.161	89.2944	113.644	92.3845	50.646	62.5381	0.667408	0.451791	8.103	72.076	98	32.124		74.03	86.435	-30mmHg
05/15/2019	10:28:39.710	552	108.696	166.931	89.9048	110.42	88.1279	48.4408	62.7413	0.632551	0.450335	8.164	72.718	98	32		73.931	86.431	-30mmHg
05/15/2019	10:28:40.262	566	106.007	165.771	88.9282	110.141	81.7767	47.7144	62.1439	0.548119	0.416528	8.072	71.863	98	32.049		73.927	86.418	-30mmHg
05/15/2019	10:28:40.828	572	104.895	165.039	87.8296	109.573	87.9333	45.4076	60.7591	0.699908	0.483614	7.907	70.11	98	32.041		74.123	86.507	-30mmHg
05/15/2019	10:28:41.400	576	104.167	162.964	87.0361	108.086	81.1481	44.0478	57.7453	0.642482	0.457192	7.717	67.532	98	32.089		74.11	86.594	-30mmHg
05/15/2019	10:28:41.976	558	107.527	164.001	86.3647	106.257	81.276	42.8374	57.4552	0.669019	0.472939	7.576	66.131	98	31.886		74.153	86.683	-30mmHg
05/15/2019	10:28:42.534	550	109.091	162.842	85.9985	106.024	78.6653	44.1045	57.6626	0.599361	0.439339	7.379	64.142	98	32.029		73.956	86.685	-30mmHg
05/15/2019	10:28:43.084	558	107.527	161.011	84.4727	105.042	82.5356	44.725	57.525	0.65729	0.458113	7.567	65.443	98	32.041		73.86	86.601	-30mmHg
05/15/2019	10:28:43.642	552	108.696	156.921	82.8857	103.662	81.3963	43.0463	58.0883	0.660202	0.471152	7.579	66.326	98	31.814		73.905	86.709	-30mmHg
05/15/2019	10:28:44.194	546	109.89	155.029	81.0547	100.339	83.1103	40.6016	56.0227	0.758775	0.511473	7.391	67.086	98	31.917		74.022	86.629	-30mmHg
05/15/2019	10:28:44.740	542	110.701	151.367	79.2847	98.972	79.1802	42.8319	56.2635	0.646037	0.459058	7.155	66.841	98	32.069		74.132	86.651	-30mmHg
05/15/2019	10:28:45.282	538	111.524	149.231	79.0405	99.416	79.6392	42.0109	54.1791	0.694518	0.472485	7.006	66.537	98	32.11		73.856	86.696	-30mmHg
05/15/2019	10:28:45.820	532	112.782	148.193	78.5522	97.385	82.1338	43.0118	55.0882	0.710171	0.476321	6.85	65.853	98	31.93		73.87	86.691	-30mmHg
05/15/2019	10:28:46.352	532	112.782	149.231	78.064	99.777	85.3094	41.9151	55.2941	0.784793	0.50867	6.95	65.813	98	31.973		73.853	86.68	-30mmHg
05/15/2019	10:28:46.884	522	114.943	154.236	80.2002	103.12	86.1479	44.4593	57.7518	0.721858	0.483919	7.402	68.13	98	32.044		73.779	86.606	-30mmHg
05/15/2019	10:28:47.406	516	116.279	154.48	82.9468	105.698	91.139	47.4327	60.6625	0.720483	0.479556	7.646	70.347	98	32.159		73.901	86.594	-30mmHg
05/15/2019	10:28:47.922	524	114.504	153.931	83.5571	105.457	84.0701	45.5866	62.0562	0.620139	0.457755	7.695	71.319	98	32.027		73.738	86.682	-30mmHg
05/15/2019	10:28:48.446	532	112.782	153.687	84.8999	104.916	82.4065	48.5005	60.9683	0.556125	0.411448	7.588	69.442	98	31.803		74.054	86.705	-30mmHg
05/15/2019	10:28:48.978	538	111.524	155.518	85.4492	107.677	81.5866	45.2277	58.7736	0.618627	0.445648	7.982	72.97	98	31.953		74.151	86.708	-30mmHg
05/15/2019	10:28:49.516	538	111.524	157.837	84.7778	106.288	84.7799	46.6721	59.5325	0.640117	0.449491	7.976	72.238	98	32.076		73.919	86.664	-30mmHg
05/15/2019	10:28:50.054	538	111.524	161.499	85.3271	108.302	91.4908	47.7141	60.8665	0.719225	0.478482	7.883	70.661	98	32.124		73.956	86.686	-30mmHg
05/15/2019	10:28:50.592	544	110.294	164.673	87.2803	110.012	87.425	47.6909	59.0039	0.673415	0.454494	8.014	71.178	98	32.001		73.944	86.695	-30mmHg
05/15/2019	10:28:51.136	568	105.634	164.612	87.7075	109.149	87.3905	48.0009	61.7261	0.638135	0.450731	8.169	71.169	98	31.98		74.029	86.68	-30mmHg
05/15/2019	10:28:51.704	574	104.53	163.94	86.0596	106.623	86.3543	44.3743	60.4163	0.694846	0.486137	8.367	72.336	98	32.063		74.012	86.713	-30mmHg
05/15/2019	10:28:52.278	582	103.093	159.485	83.4351	102.919	85.8257	43.0263	59.6259	0.717798	0.498678	7.885	68.488	98	31.888		74.114	86.767	-30mmHg
05/15/2019	10:28:52.860	572	104.895	158.203	82.3975	102.265	81.8956	42.2784	56.2856	0.70386	0.483752	7.616	66.561	98	31.91		73.944	86.69	-30mmHg
05/15/2019	10:28:53.432	562	106.762	158.569	80.3833	102.009	81.5172	41.8036	56.7871	0.699342	0.487181	7.558	66.67	98	32.021		74.039	86.676	-30mmHg
05/15/2019	10:28:53.994	558	107.527	156.311	79.834	99.847	84.2663	40.8345	55.6859	0.779941	0.515411	7.651	68.457	98	32.051		74.164	86.666	-30mmHg
05/15/2019	10:28:54.552	558	107.527	152.344	78.6133	99.146	82.332	40.3626	56.7193	0.739949	0.509758	7.691	68.686	98	32.09		74.118	86.683	-30mmHg
05/15/2019	10:28:55.110	554	108.303	149.231	77.3926	96.744	80.7492	41.3987	56.2523	0.699537	0.487317	7.565	68.181	98	32.115		74.169	86.673	-30mmHg
05/15/2019	10:28:55.664	550	109.091	146.973	76.0498	95.947	77.5301	41.4206	55.3228	0.652707	0.465749	7.403	69.226	98	31.973		73.957	86.678	-30mmHg
05/15/2019	10:28:56.214	542	110.701	144.714	74.7681	95.368	85.3446	40.0325	54.1771	0.836369	0.530931	7.202	68.739	98	31.917		73.943	86.678	-30mmHg
05/15/2019	10:28:56.756	536	111.94	147.095	76.8433	97.953	87.2112	41.7695	54.6555	0.83142	0.521053	7.146	69.077	98	32.014		74.037	86.815	-30mmHg
05/15/2019	10:28:57.292	534	112.36	151.184	78.3691	101.402	85.3787	46.871	57.8862	0.665231	0.451023	7.298	70.15	98	32.088		73.937	86.722	-30mmHg
05/15/2019	10:28:57.826	548	109.489	152.466	79.4678	101.095	88.8946	46.9432	59.9595	0.699662	0.471923	7.758	73.085	98	32.049		73.877	86.684	-30mmHg
05/15/2019	10:28:58.374	546	109.89	153.809	81.4819	102.714	92.4204	49.2457	61.5179	0.701824	0.467156	8.056	75.113	98	31.924		73.949	86.666	-30mmHg
05/15/2019	10:28:58.920	550	109.091	153.931	82.3975	103.46	85.7444	48.2061	62.4249	0.601334	0.437792	8.053	75.263	98	32.031		74.175	86.679	-30mmHg
05/15/2019	10:28:59.470	546	109.89	154.419	82.8247	104.011	87.5195	46.589	59.9153	0.683141	0.467674	8.065	75.327	98	32.024		74.294	86.753	-30mmHg
05/15/2019	10:29:00.016	536	111.94	151.062	83.0688	103.284	78.2012	46.0659	59.7363	0.537954	0.410932	7.846	72.254	98	31.987		74.036	86.679	-30mmHg
05/15/2019	10:29:00.552	534	112.36	151.306	83.0078	103.198	83.5432	43.9312	57.1332	0.693328	0.47415	7.922	72.073	98	32.046		74.205	86.678	-30mmHg
05/15/2019	10:29:01.086	536	111.94	156.433	84.1064	106.414	89.5933	47.5778	58.2275	0.721574	0.468958	7.991	71.5	98	31.939		74.021	86.679	-30mmHg
05/15/2019	10:29:01.622	544	110.294	160.339	86.792	110.318	92.8678	50.6694	63.6617	0.662854	0.454392	8.247	73.17	98	32.031		74.139	86.677	-30mmHg
05/15/2019	10:29:02.166	538	111.524	164.185	89.6606	114.075	89.6682	52.5739	63.9183	0.580339	0.413684	8.226	73.216	98	32.047		74.104	86.69	-30mmHg
05/15/2019	10:29:02.704	536	111.94	160.706	93.0786	112.657	91.5177	53.089	67.201	0.571846	0.419904	8.104	73.693	98	31.908		74.142	86.69	-30mmHg
05/15/2019	10:29:03.240	538	111.524	162.476	91.8579	112.649	87.3581	51.6306	65.108	0.548742	0.408977	7.877	71.916	98	31.895		74.181	86.767	-30mmHg
05/15/2019	10:29:03.778	538	111.524	161.194	92.5293	114.898	80.4359	46.68	64.1251	0.526406	0.419662	7.666	69.71	98	31.888		74.107	86.754	-30mmHg
05/15/2019	10:29:04.316	526	114.068	165.771	92.1021	113.956	81.6528	46.8937	61.2233	0.567742	0.425693	7.604	69.187	98	31.906		74.114	86.798	-30mmHg
05/15/2019	10:29:04.842	544	110.294	167.419	94.9707	114.859	85.165	48.2616	59.8811	0.616278	0.433316	7.511	67.217	98	32.101		74.213	86.69	-30mmHg
05/15/2019	10:29:05.386	530	113.208	171.021	93.3838	116.317	82.8033	48.812	61.7675	0.550311	0.410507	7.533	66.359	98	32.061		74.248	86.685	-30mmHg
05/15/2019	10:29:05.916	564	106.383	165.405	92.9565	112.751	82.3844	48.1897	62.2458	0.549349	0.415063	7.664	68.075	98	32.021		74.423	86.684	-30mmHg
05/15/2019	10:29:06.480	564	106.383	165.71	89.8438	109.99	79.8034	41.6408	58.1491	0.656288	0.478208	7.479	67.398	98	32.028		74.114	86.683	-30mmHg
05/15/2019	10:29:07.044	572	104.895	163.147	88.4399	107.513	79.7702	41.6405	56.8924	0.670207	0.477994	7.215	64.428	98	32.038		74.123	86.674	-30mmHg
05/15/2019	10:29:07.616	562	106.762	161.133	85.6934	103.967	80.1351	40.5041	57.2352	0.692424	0.494552	6.799	61.079	98	32.081		74.12	86.709	-30mmHg
05/15/2019	10:29:08.178	558	107.527	159.058	82.8247	104.72	80.6654	39.7075	53.9971	0.75852	0.50775	6.707	59.924	98	32.092		73.873	86.665	-30mmHg
05/15/2019	10:29:08.736	556	107.914	159.485	81.7871	103.211	78.4922	40.591	54.7262	0.69256	0.482866	6.771	59.865	98	32.114		73.827	86.658	-30mmHg
05/15/2019	10:29:09.292	540	111.111	157.104	79.895	100.383	78.436	40.2194	55.1881	0.69248	0.487233	6.759	59.816	98	31.961		73.992	86.666	-30mmHg
05/15/2019	10:29:09.832	532	112.782	150.452	78.3081	98.685	77.276	40.1025	55.8638	0.665431	0.481049	6.776	60.321	98	31.963		73.956	86.68	-30mmHg
05/15/2019	10:29:10.364	532	112.782	146.362	77.8809	97.076	77.4684	39.2538	51.5694	0.741033	0.493293	6.68	61.033	98	32.027		73.845	86.68	-30mmHg
05/15/2019	10:29:10.896	520	115.385	146.179	76.5991	96.882	78.9915	37.1124	51.509	0.813044	0.530172	6.671	62.472	98	32.063		73.84	86.679	-30mmHg
05/15/2019	10:29:11.416	518	115.83	144.47	77.1484	97.744	79.9248	40.7879	52.8482	0.740553	0.489671	6.826	64.737	98	32.045		73.854	86.687	-30mmHg
05/15/2019	10:29:11.934	518	115.83	149.78	78.064	101.352	79.1777	42.8195	54.4367	0.667898	0.459197	6.911	66.027	98	32.02		73.783	86.684	-30mmHg
05/15/2019	10:29:12.452	512	117.188	152.71	81.1157	103.947	84.2181	46.2838	58.2136	0.65164	0.450429	7.131	67.23	98	32.052		73.851	86.688	-30mmHg
05/15/2019	10:29:12.964	526	114.068	154.358	82.7026	104.951	81.5633	46.0927	59.0652	0.600534	0.434885	7.389	68.145	98	31.984		73.806	86.682	-30mmHg
05/15/2019	10:29:13.490	524	114.504	157.227	84.2285	106.101	86.8492	44.7294	59.4276	0.708758	0.484976	7.968	72.87	98	31.985		73.735	86.681	-30mmHg
05/15/2019	10:29:14.014	526	114.068	158.752	85.083	106.501	85.5413	44.6222	59.6	0.686561	0.478355	8.297	75.134	98	32.01		74.116	86.685	-30mmHg
05/15/2019	10:29:14.540	532	112.782	161.804	87.0361	109.78	87.9125	44.4981	58.5404	0.741615	0.493837	8.092	71.975	98	32.038		73.849	86.702	-30mmHg
05/15/2019	10:29:15.072	556	107.914	166.077	87.3413	109.493	84.5588	44.65	58.8688	0.677928	0.471965	7.975	70.954	98	32.025		74.222	86.699	-30mmHg
05/15/2019	10:29:15.628	564	106.383	167.175	87.8296	111.188	84.6941	43.9447	59.6667	0.68295	0.481136	8.056	69.603	98	32.024		73.964	86.767	-30mmHg
05/15/2019	10:29:16.192	580	103.448	166.931	88.501	108.814	85.5959	45.5645	58.2997	0.68665	0.46768	8.227	70.278	98	32.012		74.131	86.847	-30mmHg
05/15/2019	10:29:16.772	584	102.74	163.879	87.2192	107.778	89.7852	40.8091	57.0111	0.859062	0.545481	8.566	72.829	98	32.043		74.143	86.956	-30mmHg
05/15/2019	10:29:17.356	588	102.041	160.461	84.2896	103.556	83.6657	39.3223	56.2651	0.788115	0.530007	8.339	71.89	98	32.032		74.082	86.825	-30mmHg
05/15/2019	10:29:17.944	582	103.093	161.194	84.2285	104.016	80.8758	39.2232	54.4334	0.765203	0.515019	7.969	69.618	98	32.036		74.21	86.873	-30mmHg
05/15/2019	10:29:18.526	588	102.041	162.048	83.1909	102.049	89.1971	40.0955	54.5249	0.900534	0.550484	7.831	68.373	98	32.06		74.367	86.908	-30mmHg
05/15/2019	10:29:19.114	598	100.334	158.875	80.5664	101.065	82.1412	37.1742	53.986	0.832937	0.547435	7.781	68.318	98	32.051		74.102	86.731	-30mmHg
05/15/2019	10:29:19.712	606	99.01	155.518	79.2847	98.173	86.1432	36.7534	52.8497	0.934533	0.573345	7.726	70.185	98	31.99		74.083	86.85	-30mmHg
05/15/2019	10:29:20.318	584	102.74	153.992	76.1108	96.162	82.8089	34.9274	51.0761	0.937455	0.578217	7.359	69.013	98	31.963		73.945	86.925	-30mmHg
05/15/2019	10:29:20.902	562	106.762	149.048	75.5615	96.367	80.9634	37.3989	51.5899	0.844438	0.538077	7.351	70.914	98	31.952		73.809	86.847	-30mmHg
05/15/2019	10:29:21.464	566	106.007	150.574	75.1953	96.092	82.3867	39.1109	52.4623	0.824893	0.525277	7.175	70.397	98	31.979		73.956	86.928	-30mmHg
05/15/2019	10:29:22.030	564	106.383	148.987	75.6836	97.46	82.2043	39.0899	53.8056	0.801298	0.524478	6.945	67.639	98	32.028		73.791	86.84	-30mmHg
05/15/2019	10:29:22.594	572	104.895	148.132	76.1108	96.331	82.4185	42.5675	55.2281	0.721571	0.483521	7.478	72.747	98	32.067		74.033	86.932	-30mmHg
05/15/2019	10:29:23.166	554	108.303	146.423	75.8667	94.644	0	0	0	0	0	7.315	71.806	98	32.07		74.029	86.788	-30mmHg
05/15/2019	10:29:23.720	542	110.701	142.151	77.1484	95.581	78.3962	42.4101	0	0	0.459028	7.429	73.588	98	32.024		74.171	86.9	-30mmHg
05/15/2019	10:29:24.262	532	112.782	145.386	78.064	97.92	80.6265	42.028	55.3749	0.69704	0.478733	7.644	77.305	98	31.875		73.874	86.93	-30mmHg
05/15/2019	10:29:24.794	526	114.068	147.339	79.2236	99.715	86.2624	45.9812	57.9885	0.69464	0.466961	7.971	78.895	98	31.501		73.953	86.832	-30mmHg
05/15/2019	10:29:25.320	532	112.782	149.353	80.9326	102.881	87.0972	44.2593	60.0154	0.713782	0.49184	8.237	78.826	98	31.593		73.801	86.84	-30mmHg
05/15/2019	10:29:25.852	532	112.782	153.564	83.1909	102.532	91.1193	48.8608	62.0554	0.68098	0.463771	8.434	79.296	98	32.055		73.926	86.94	-30mmHg
05/15/2019	10:29:26.384	530	113.208	156.067	83.374	106.388	87.9212	49.017	62.781	0.619681	0.44249	8.395	78.911	98	31.965		74.037	86.929	-30mmHg
05/15/2019	10:29:26.914	520	115.385	158.875	87.1582	108.366	86.6904	49.2732	63.9418	0.585175	0.431618	8.064	76.062	98	31.854		73.972	86.924	-30mmHg
05/15/2019	10:29:27.434	524	114.504	161.743	87.6465	109.173	92.7548	51.1253	63.5446	0.655121	0.448812	7.995	75.662	98	32.19		74.104	86.936	-30mmHg
05/15/2019	10:29:27.958	526	114.068	161.011	87.0972	109.335	86.845	53.2565	65.2309	0.514918	0.386764	8.187	75.909	98	32.37		74.057	86.74	-30mmHg
05/15/2019	10:29:28.484	528	113.636	159.058	87.0972	107.866	84.8679	50.8392	65.7525	0.517528	0.400961	7.84	70.201	98	32.207		74.039	86.923	-30mmHg
05/15/2019	10:29:29.012	524	114.504	157.471	87.4023	105.795	85.2633	46.0311	60.7605	0.645686	0.46013	7.969	70.162	98	32.156		74.292	86.933	-30mmHg
05/15/2019	10:29:29.536	514	116.732	153.259	85.6934	104.624	81.3508	46.5709	60.4118	0.575714	0.42753	7.852	68.701	98	32.39		74.27	86.945	-30mmHg
05/15/2019	10:29:30.050	512	117.188	150.513	83.4351	103.55	78.5592	43.3644	58.1984	0.604737	0.448003	7.791	68.798	98	32.416		74.06	86.937	-30mmHg
05/15/2019	10:29:30.562	518	115.83	150.208	83.7402	102.086	76.9028	45.1714	55.6601	0.570093	0.412617	7.775	68.51	98	32.163		74.17	86.942	-30mmHg
05/15/2019	10:29:31.080	506	118.577	153.442	83.1299	103.85	80.2315	43.8251	56.0997	0.64896	0.453767	7.968	70.254	98	32.164		74.23	86.911	-30mmHg
05/15/2019	10:29:31.586	514	116.732	152.954	83.6182	101.663	78.3469	44.5619	56.8477	0.594306	0.431223	7.575	65.509	98	32.361		74.02	86.917	-30mmHg
05/15/2019	10:29:32.100	512	117.188	150.757	81.8481	101.923	74.3208	40.6221	55.2771	0.609632	0.453422	7.566	65.49	98	32.271		74.05	86.941	-30mmHg
05/15/2019	10:29:32.612	524	114.504	146.606	81.2378	99.664	77.1263	41.295	53.8984	0.664795	0.46458	7.521	66.188	98	32.326		73.985	86.924	-30mmHg
05/15/2019	10:29:33.136	512	117.188	146.79	79.895	98.212	79.0833	39.0142	52.4905	0.763358	0.506669	7.098	62.553	98	32.244		73.988	86.938	-30mmHg
05/15/2019	10:29:33.648	512	117.188	147.095	80.9937	99.106	79.0417	39.5843	52.685	0.748931	0.499197	7.237	63.285	98	32.155		74.007	86.924	-30mmHg
05/15/2019	10:29:34.160	518	115.83	152.222	81.665	102.103	86.9146	44.0301	56.0221	0.765494	0.49341	7.101	60.8	98	32.325		73.904	86.855	-30mmHg
05/15/2019	10:29:34.678	512	117.188	154.053	82.3975	103.282	80.0548	42.849	55.932	0.665196	0.464754	7.281	62.316	98	32.244		73.765	86.865	-30mmHg
05/15/2019	10:29:35.190	512	117.188	153.992	82.2754	103.832	79.1692	47.0042	60.3332	0.533122	0.406281	7.521	64.357	98	32.319		74.148	86.931	-30mmHg
05/15/2019	10:29:35.702	508	118.11	150.879	82.3364	103.968	80.5811	45.1221	57.8446	0.613004	0.440041	7.73	65.026	98	32.333		73.951	86.841	-30mmHg
05/15/2019	10:29:36.210	512	117.188	150.085	84.4116	102.707	77.7808	44.5195	57.5444	0.578012	0.427629	7.689	65.697	98	32.11		73.964	86.936	-30mmHg
05/15/2019	10:29:36.722	504	119.048	152.832	85.4492	105.825	78.9799	45.9302	56.6954	0.582935	0.418457	7.558	65.308	98	32.18		74.146	86.838	-30mmHg
05/15/2019	10:29:37.226	514	116.732	158.63	87.8296	110.44	82.2042	45.3515	56.9789	0.646778	0.448306	7.291	62.906	98	32.316		73.86	86.926	-30mmHg
05/15/2019	10:29:37.740	512	117.188	161.621	89.4775	110.286	80.9639	46.239	59.1658	0.586908	0.428894	7.37	63.121	98	32.244		73.913	86.842	-30mmHg
05/15/2019	10:29:38.252	524	114.504	162.354	90.8813	111.075	87.2405	45.4173	59.8631	0.698648	0.479401	7.501	63.062	98	32.219		74.109	86.82	-30mmHg
05/15/2019	10:29:38.776	526	114.068	162.476	90.3931	111.534	83.7122	45.461	60.4331	0.63295	0.456936	8.004	68.206	98	32.327		73.949	86.752	-30mmHg
05/15/2019	10:29:39.302	526	114.068	165.588	90.3931	111.041	88.5169	45.7018	58.2414	0.735131	0.483694	7.868	67.346	98	32.237		73.751	86.747	-30mmHg
05/15/2019	10:29:39.828	540	111.111	165.466	90.0879	111.834	83.657	46.7568	58.766	0.627917	0.441089	7.661	65.034	98	32.212		73.813	86.754	-30mmHg
05/15/2019	10:29:40.368	552	108.696	166.016	89.4165	109.856	79.5673	43.9966	57.2087	0.62177	0.447051	7.783	65.944	98	32.264		74.016	86.768	-30mmHg
05/15/2019	10:29:40.920	548	109.489	161.011	87.8906	106.303	74.5164	41.6625	56.3792	0.582732	0.440896	7.676	65.053	98	32.188		74.032	86.674	-30mmHg
05/15/2019	10:29:41.468	550	109.091	156.738	85.6934	103.153	76.0279	41.3494	53.2856	0.650802	0.456128	7.605	63.89	98	32.286		74.12	86.695	-30mmHg
05/15/2019	10:29:42.018	536	111.94	153.748	83.0688	102.926	74.4892	38.0084	51.7649	0.704741	0.489746	7.429	62.728	98	32.152		74.096	86.677	-30mmHg
05/15/2019	10:29:42.554	530	113.208	154.724	83.252	102.509	74.6667	36.1687	50.7512	0.758564	0.515598	7.284	62.967	98	32.069		73.954	86.681	-30mmHg
05/15/2019	10:29:43.084	532	112.782	152.527	81.665	101.471	76.5372	38.5051	51.2524	0.742056	0.49691	6.99	60.586	98	32.191		74.055	86.678	-30mmHg
05/15/2019	10:29:43.616	528	113.636	153.015	80.8716	99.971	75.3032	40.9311	52.0175	0.66078	0.45645	7.092	61.894	98	32.258		73.87	86.693	-30mmHg
05/15/2019	10:29:44.144	528	113.636	149.231	79.834	100.142	79.1606	40.2022	53.4668	0.728646	0.492143	7.182	63.199	98	32.266		73.86	86.687	-30mmHg
05/15/2019	10:29:44.672	520	115.385	148.926	80.1392	99.799	84.9132	43.9064	54.1618	0.757117	0.482926	7.064	63.908	98	32.301		73.88	86.662	-30mmHg
05/15/2019	10:29:45.192	530	113.208	148.743	80.1392	100.816	77.3583	41.9534	55.474	0.638225	0.457674	7.037	64.849	98	32.343		73.929	86.673	-30mmHg
05/15/2019	10:29:45.722	526	114.068	150.391	81.7871	101.189	80.096	44.4119	56.718	0.62915	0.445517	6.873	62.865	98	32.197		73.637	86.672	-30mmHg
05/15/2019	10:29:46.248	526	114.068	150.574	82.8857	102.313	77.4698	43.3269	54.9725	0.62109	0.440725	7.155	65.302	98	32.232		74.092	86.68	-30mmHg
05/15/2019	10:29:46.774	526	114.068	156.738	84.1064	104.471	78.4156	45.0271	56.7391	0.588456	0.425789	7.485	67.028	98	32.276		73.955	86.673	-30mmHg
05/15/2019	10:29:47.300	530	113.208	158.325	85.7544	106.621	80.6843	46.7177	60.1219	0.564961	0.420981	7.611	67.05	98	32.144		73.878	86.581	-30mmHg
05/15/2019	10:29:47.830	538	111.524	158.813	85.8765	107.261	83.3854	45.0746	58.5072	0.654805	0.459443	7.661	67.583	98	32.235		74.156	86.611	-30mmHg
05/15/2019	10:29:48.368	534	112.36	158.447	87.0972	107.999	77.9212	45.3	58.3171	0.559378	0.418644	7.772	68.471	98	32.258		74.293	86.515	-30mmHg
05/15/2019	10:29:48.902	534	112.36	155.884	86.0596	104.416	80.9294	44.2001	56.881	0.645722	0.453844	7.565	66.015	98	32.201		74.162	86.598	-30mmHg
05/15/2019	10:29:49.436	530	113.208	155.273	86.0596	105.356	76.3216	40.3297	54.2672	0.663235	0.471582	7.632	66.767	98	32.242		74.142	86.591	-30mmHg
05/15/2019	10:29:49.966	526	114.068	151.55	85.2661	103.372	71.8773	39.9762	54.0926	0.58975	0.443828	7.357	64.728	98	32.084		73.973	86.682	-30mmHg
05/15/2019	10:29:50.492	526	114.068	152.832	84.8999	104.688	71.9763	40.0005	51.7233	0.61821	0.444255	7.249	63.139	98	32.196		73.985	86.676	-30mmHg
05/15/2019	10:29:51.018	516	116.279	157.593	85.5103	107.756	81.5836	43.2744	53.2489	0.719436	0.469569	7.345	63.615	98	32.376		74.247	86.59	-30mmHg
05/15/2019	10:29:51.534	524	114.504	157.532	86.792	109.377	78.8563	46.4444	57.4659	0.56402	0.411025	7.637	66.614	98	32.182		73.73	86.443	-30mmHg
05/15/2019	10:29:52.058	526	114.068	158.936	87.4634	108.89	79.9911	45.9847	57.6122	0.590264	0.425128	7.391	64.787	98	32.056		73.998	86.453	-30mmHg
05/15/2019	10:29:52.584	534	112.36	159.546	89.1724	110.106	80.1292	44.0088	57.2132	0.63133	0.450778	7.485	67.157	98	32.176		73.89	86.517	-30mmHg
05/15/2019	10:29:53.118	540	111.111	159.668	89.3555	108.882	81.6682	42.5284	57.4684	0.681065	0.479253	7.392	65.829	98	32.162		73.729	86.576	-30mmHg
05/15/2019	10:29:53.658	534	112.36	159.729	88.501	108.157	72.3527	42.8028	57.5792	0.513205	0.408415	7.086	63.493	98	32.14		73.917	86.484	-30mmHg
05/15/2019	10:29:54.192	536	111.94	157.349	87.4634	108.154	75.5329	40.1764	54.1541	0.652887	0.468094	7.199	63.429	98	32.312		73.852	86.449	-30mmHg
05/15/2019	10:29:54.728	522	114.943	160.706	88.501	108.406	77.6163	42.8226	54.5338	0.638022	0.448279	7.102	62.412	98	32.173		73.785	86.536	-30mmHg
05/15/2019	10:29:55.250	524	114.504	160.095	87.5854	108.65	77.0565	43.0101	54.3241	0.626729	0.441838	7.104	61.364	98	32.131		73.752	86.446	-30mmHg
05/15/2019	10:29:55.774	532	112.782	159.973	87.6465	107.245	77.0763	40.2431	55.3513	0.665443	0.477879	7.463	63.987	98	32.314		73.718	86.441	-30mmHg
05/15/2019	10:29:56.306	534	112.36	159.302	85.7544	105.692	73.1658	40.045	53.0464	0.624374	0.452681	7.297	63.303	98	32.179		73.752	86.488	-30mmHg
05/15/2019	10:29:56.840	546	109.89	153.931	85.2661	104.844	70.3189	40.0862	51.9795	0.581627	0.429937	7.219	63.616	98	32.083		73.846	86.491	-30mmHg
05/15/2019	10:29:57.386	538	111.524	153.564	83.9233	103.278	73.6723	40.2487	52.6291	0.635078	0.453679	6.995	61.895	98	32.301		73.623	86.447	-30mmHg
05/15/2019	10:29:57.924	540	111.111	152.222	83.7402	103.025	84.8288	40.3644	52.6105	0.845161	0.524166	7.183	64.58	98	32.214		73.71	86.45	-30mmHg
05/15/2019	10:29:58.464	532	112.782	148.376	81.1157	99.475	77.3354	41.3642	52.2532	0.688403	0.465133	6.858	61.496	98	32.052		73.801	86.448	-30mmHg
05/15/2019	10:29:58.996	520	115.385	151.123	81.4209	102.37	74.8833	38.9465	52.8874	0.679497	0.479904	6.913	61.172	98	32.132		73.775	86.438	-30mmHg
05/15/2019	10:29:59.516	516	116.279	153.198	83.252	105.608	78.2914	42.8428	53.4228	0.663547	0.452777	7.063	61.138	98	32.293		73.527	86.424	-30mmHg
05/15/2019	10:30:00.032	512	117.188	155.029	84.5947	105.868	80.9841	45.4194	55.771	0.637691	0.439156	7.075	61.926	98	32.237		73.629	86.442	-30mmHg
05/15/2019	10:30:00.544	514	116.732	152.893	87.0361	107.779	77.2158	45.9178	58.7558	0.532679	0.405331	7.028	62.594	98	32.175		73.775	86.389	-30mmHg
05/15/2019	10:30:01.058	514	116.732	154.541	88.3789	106.729	74.5479	45.8249	57.2502	0.50171	0.385296	7.092	63.226	98	32.164		73.775	86.391	-30mmHg
05/15/2019	10:30:01.572	524	114.504	155.823	88.9282	109.538	81.7792	45.8674	57.579	0.623696	0.439132	7	62.87	98	31.925		73.925	86.451	-30mmHg
05/15/2019	10:30:02.096	522	114.943	161.194	89.2944	111.411	77.1439	43.174	56.6369	0.599784	0.440344	7.202	65.327	98	31.696		73.542	86.449	-30mmHg
05/15/2019	10:30:02.618	524	114.504	166.809	92.4072	113.755	88.2736	45.6329	58.1617	0.733139	0.483051	7.154	64.246	98	31.891		72.909	86.446	-30mmHg
05/15/2019	10:30:03.142	532	112.782	168.64	93.8721	116.082	84.8057	48.5735	62.1092	0.583362	0.427237	7.109	63.273	98	32.298		73.86	86.448	-30mmHg
05/15/2019	10:30:03.674	548	109.489	165.527	92.3462	111.266	85.8583	49.0325	62.7144	0.587199	0.428914	7.533	64.565	98	32.021		74.293	86.449	-30mmHg
05/15/2019	10:30:04.222	540	111.111	165.1	90.1489	109.109	82.1497	44.8171	60.6609	0.615431	0.454446	7.894	67.556	98	32.271		74.276	86.452	-30mmHg
05/15/2019	10:30:04.762	532	112.782	163.33	88.1348	110.314	83.5469	43.8119	57.9948	0.685148	0.475601	7.474	63.476	98	32.349		74.036	86.452	-30mmHg
05/15/2019	10:30:05.294	524	114.504	165.405	88.3789	110.434	81.7926	45.2644	57.851	0.631419	0.446595	7.354	62.955	98	32.223		74.202	86.438	-30mmHg
05/15/2019	10:30:05.818	532	112.782	165.771	89.4775	109.642	77.8585	43.7029	57.9831	0.58906	0.438688	6.959	59.799	98	32.135		74.074	86.445	-30mmHg
05/15/2019	10:30:06.350	538	111.524	161.865	85.9985	106.971	79.0964	43.3998	57.6933	0.618731	0.451306	6.805	59.208	98	32.106		74.113	86.293	-30mmHg
05/15/2019	10:30:06.888	534	112.36	158.752	83.252	104.353	80.507	41.5054	54.5126	0.715461	0.48445	7.114	61.071	98	32.233		73.992	86.292	-30mmHg
05/15/2019	10:30:07.422	528	113.636	154.541	83.313	103.365	80.9552	39.9522	54.6269	0.750601	0.50649	7.187	62.525	98	32.169		74.135	86.212	-30mmHg
05/15/2019	10:30:07.950	518	115.83	151.123	81.2988	98.152	73.6124	40.7437	53.4298	0.615176	0.446511	6.833	61.166	98	32.298		74.022	86.257	-30mmHg
05/15/2019	10:30:08.468	514	116.732	145.02	79.6509	96.715	75.1774	37.9111	51.0383	0.730164	0.495711	6.686	61.095	98	32.392		73.909	86.343	-30mmHg
05/15/2019	10:30:08.982	508	118.11	141.479	76.9043	96.005	70.3843	37.3622	50.9478	0.648156	0.469168	6.97	62.906	98	32.143		74.116	86.257	-30mmHg
05/15/2019	10:30:09.490	510	117.647	139.648	76.5991	94.399	75.2975	36.9437	50.6085	0.757855	0.509364	7.124	62.121	98	32.077		74.062	86.336	-30mmHg
[truncated: 1,211 more rows]

## Sheet: 0L1LBPP
DATE_RRI	TIME_RRI	RRI(ms)	HR(bpm)	FPS(mmHg)	FPD(mmHg)	FPM(mmHg)	PSV(cm/s)	EDV(cm/s)	MNV(cm/s)	PI	IR	ave_CO	ave_SV	ave_SpO2	ave_LBP	ave_EtCO2_Ivy	ave_TOI1	ave_TOI2	MARKER
05/15/2019	09:07:40.270	630	95.238	160.278	75.3784	99.367	109.613	53.4474	74.6132	0.752755	0.512399	8.818	90.13	100	-0.494	38.461	79.493	88.069	start BL
05/15/2019	09:07:40.900	620	96.774	158.813	74.0356	99.319	106.57	49.1865	72.5424	0.791038	0.53846	8.918	89.578	100	-0.491	38.452	79.555	88.158	start BL
05/15/2019	09:07:41.520	638	94.044	156.006	73.1201	96.621	106.118	49.0491	71.8679	0.794085	0.537789	8.72	86.877	100	-0.487	38.448	79.732	88.174	start BL
05/15/2019	09:07:42.158	634	94.637	156.555	72.2656	96.575	108.179	49.0879	70.7778	0.834883	0.546235	8.625	87.63	100	-0.491	38.475	79.765	88.13	start BL
05/15/2019	09:07:42.792	618	97.087	152.222	71.7773	94.173	105.632	49.8116	70.814	0.788267	0.528442	8.626	87.618	100	-0.488	39.056	79.839	88.089	start BL
05/15/2019	09:07:43.410	626	95.847	150.757	71.5942	95.205	107.977	49.8887	70.6023	0.822759	0.537971	8.625	87.639	100	-0.48	39.614	79.679	88.161	start BL
05/15/2019	09:07:44.036	608	98.684	152.405	72.6318	96.698	110.604	50.9727	71.3075	0.836252	0.539142	8.63	87.605	100	-0.471	39.607	79.671	88.144	start BL
05/15/2019	09:07:44.644	604	99.338	154.175	74.0967	98.675	113.828	53.4877	74.3371	0.811708	0.5301	8.628	87.64	100	-0.471	39.625	79.721	88.133	start BL
05/15/2019	09:07:45.248	626	95.847	157.349	74.4629	98.726	110.422	54.8366	75.1844	0.739321	0.50339	7.737	78.899	100	-0.494	39.618	79.726	88.151	start BL
05/15/2019	09:07:45.874	640	93.75	157.593	74.8291	99.63	113.192	54.163	76.2797	0.773843	0.521493	6.105	63.536	100	-0.482	39.601	79.72	88.161	start BL
05/15/2019	09:07:46.514	632	94.937	158.142	74.7681	99.811	108.7	52.2725	74.5545	0.756864	0.519112	6.698	71.014	100	-0.483	39.618	79.586	88.15	start BL
05/15/2019	09:07:47.146	624	96.154	157.227	76.2329	99.552	108.481	54.0765	74.4931	0.730327	0.501511	7.345	77.642	100	-0.479	39.584	79.631	88.151	start BL
05/15/2019	09:07:47.770	622	96.463	154.785	74.7681	98.619	105.006	52.8939	74.3207	0.701177	0.496277	7.879	81.853	100	-0.484	39.623	79.722	88.154	start BL
05/15/2019	09:07:48.392	624	96.154	155.762	75.8667	98.934	110.126	54.5087	72.1612	0.770742	0.505035	8.13	83.387	100	-0.478	39.656	79.581	88.144	start BL
05/15/2019	09:07:49.016	614	97.72	157.532	77.3926	101.394	112.049	56.1715	72.5881	0.769783	0.498686	8.506	85.676	100	-0.469	39.617	79.638	88.147	start BL
05/15/2019	09:07:49.630	658	91.185	160.156	78.6133	100.563	106.375	54.9484	73.9397	0.695522	0.483447	8.693	88.615	100	-0.482	39.62	79.674	88.147	start BL
05/15/2019	09:07:50.288	648	92.593	160.95	75.6836	100.974	108.087	51.8315	73.9854	0.76036	0.520465	8.795	92.358	100	-0.481	39.609	79.991	88.164	start BL
05/15/2019	09:07:50.936	660	90.909	159.546	74.585	99.617	108.328	51.7628	73.4411	0.770216	0.522167	8.883	94.094	100	-0.486	39.62	79.465	88.163	start BL
05/15/2019	09:07:51.596	656	91.463	159.79	74.585	99.12	103.68	49.9593	72.2263	0.743782	0.518139	8.922	93.325	100	-0.487	39.628	79.812	88.077	start BL
05/15/2019	09:07:52.252	644	93.168	156.067	73.7305	96.397	104.586	49.5504	69.8736	0.787644	0.526223	8.642	90.334	100	-0.493	39.63	79.575	88.144	start BL
05/15/2019	09:07:52.896	628	95.541	153.442	73.0591	95.941	109.234	51.4765	70.8209	0.81555	0.528752	8.587	89.303	100	-0.477	39.61	79.792	88.15	start BL
05/15/2019	09:07:53.524	612	98.039	154.663	73.7915	97.587	105.385	53.0712	70.7768	0.73914	0.496407	8.636	88.746	100	-0.485	39.638	79.765	88.149	start BL
05/15/2019	09:07:54.136	624	96.154	156.799	75.9888	98.661	109.506	54.71	73.5633	0.744879	0.500392	8.433	89.126	100	-0.471	39.639	79.769	88.08	start BL
05/15/2019	09:07:54.760	646	92.879	158.752	74.7681	99.553	109.545	54.9044	75.693	0.721872	0.498796	8.522	92.334	100	-0.499	39.629	79.83	88.074	start BL
05/15/2019	09:07:55.406	644	93.168	159.302	73.3032	98.594	113.699	54.096	75.6754	0.78761	0.524216	8.585	94.056	100	-0.477	39.64	79.814	88.057	start BL
05/15/2019	09:07:56.050	648	92.593	157.715	75.1953	99.711	110.646	53.2337	75.2639	0.76281	0.518882	8.475	93.583	100	-0.469	39.613	79.714	88.165	start BL
05/15/2019	09:07:56.698	646	92.879	156.555	74.4019	97.069	112.285	52.2042	73.62	0.816088	0.535073	8.584	93.536	100	-0.472	39.632	79.857	88.132	start BL
05/15/2019	09:07:57.344	630	95.238	153.748	73.0591	96.731	107.111	51.7117	74.4164	0.744457	0.517216	8.617	91.339	100	-0.458	39.604	79.607	88.092	start BL
05/15/2019	09:07:57.974	606	99.01	152.954	72.8149	96.519	110.666	52.8548	72.6787	0.79544	0.522395	8.803	90.552	100	-0.463	39.627	79.592	88.05	start BL
05/15/2019	09:07:58.580	604	99.338	153.931	75.2563	99.697	107.789	58.0495	74.4105	0.668444	0.461451	8.832	90.433	100	-0.465	39.624	79.529	87.983	start BL
05/15/2019	09:07:59.184	628	95.541	158.936	78.064	101.877	112.469	58.1343	76.8019	0.707468	0.483109	8.741	92.244	100	-0.467	39.622	79.49	87.897	start BL
05/15/2019	09:07:59.812	642	93.458	160.767	77.7588	103.51	111.951	57.4194	78.323	0.696238	0.487102	8.795	95.028	100	-0.502	39.632	79.793	87.892	start BL
05/15/2019	09:08:00.454	648	92.593	162.354	78.186	102.571	112.939	57.4644	79.4052	0.698627	0.491191	8.807	94.328	100	-0.498	39.615	79.766	87.987	start BL
05/15/2019	09:08:01.102	668	89.82	162.537	77.8198	103.494	105.338	58.5983	79.1629	0.590423	0.443711	8.752	94.025	100	-0.5	39.629	79.676	88.128	start BL
05/15/2019	09:08:01.770	686	87.464	163.147	77.0874	100.494	113.213	58.2618	77.5945	0.708181	0.485378	8.81	94.529	100	-0.493	39.627	79.818	88.15	start BL
05/15/2019	09:08:02.456	668	89.82	161.682	77.2705	101.861	112.787	53.1629	75.627	0.788396	0.528643	8.831	91.702	100	-0.496	39.617	79.954	88.106	start BL
05/15/2019	09:08:03.124	682	87.977	157.471	77.0264	97.139	107.201	53.329	75.0526	0.717797	0.502535	8.69	87.495	100	-0.496	39.625	79.953	88.054	start BL
05/15/2019	09:08:03.806	654	91.743	159.729	74.8291	99.274	108.444	52.8867	72.8526	0.762596	0.512312	8.674	88.659	100	-0.492	39.625	79.653	87.975	start BL
05/15/2019	09:08:04.460	668	89.82	159.119	74.9512	99.329	108.427	54.7572	73.6431	0.728783	0.494986	8.87	93.925	100	-0.512	39.609	79.584	87.901	start BL
05/15/2019	09:08:05.128	672	89.286	159.729	73.5474	97.431	113.435	51.9532	75.36	0.815846	0.542002	8.837	95.387	100	-0.537	39.642	79.587	87.886	start BL
05/15/2019	09:08:05.800	642	93.458	158.752	73.6694	98.087	107.663	52.9141	75.5148	0.725008	0.508521	8.429	93.606	100	-0.523	39.62	79.421	87.924	start BL
05/15/2019	09:08:06.442	644	93.168	158.325	73.1201	97.743	106.722	54.6591	73.7731	0.70572	0.487837	8.104	92.756	100	-0.522	39.609	79.245	87.923	start BL
05/15/2019	09:08:07.086	624	96.154	155.518	73.4253	97.884	106.461	53.679	73.5587	0.717549	0.495787	8.183	92.737	100	-0.514	40.762	79.556	87.906	start BL
05/15/2019	09:08:07.710	604	99.338	153.809	74.646	99.115	115.218	57.0405	75.09	0.774775	0.504936	7.992	89.878	100	-0.533	40.79	79.506	87.907	start BL
05/15/2019	09:08:08.314	590	101.695	156.067	76.7212	100.461	111.915	57.0497	76.9346	0.713139	0.49024	8.223	90.829	100	-0.501	40.792	79.331	87.926	start BL
05/15/2019	09:08:08.904	600	100	160.522	80.0171	103.307	112.321	63.7803	78.55	0.617957	0.43216	8.307	91.688	100	-0.515	40.791	79.496	87.924	start BL
05/15/2019	09:08:09.504	628	95.541	163.208	80.2002	106.251	117.139	59.2853	80.5616	0.718132	0.49389	8.296	92.387	100	-0.536	40.79	79.518	87.914	start BL
05/15/2019	09:08:10.132	644	93.168	165.405	79.3457	104.072	119.062	60.812	83.4961	0.697633	0.489239	8.719	95.95	100	-0.537	40.784	79.586	87.919	start BL
05/15/2019	09:08:10.776	644	93.168	165.955	79.3457	105.685	111.03	58.6813	81.4955	0.642347	0.471481	8.983	97.086	100	-0.536	40.783	79.332	87.823	start BL
05/15/2019	09:08:11.420	628	95.541	165.405	79.2847	104.305	111.084	58.6952	79.8433	0.656141	0.471613	8.784	93.55	100	-0.541	40.784	79.595	87.914	start BL
05/15/2019	09:08:12.048	634	94.637	161.865	79.9561	103.802	111.368	55.9275	78.028	0.710516	0.497812	8.897	91.851	100	-0.524	40.772	79.557	87.909	start BL
05/15/2019	09:08:12.682	618	97.087	163.025	79.1626	103.962	109.374	57.1318	78.2375	0.667738	0.477647	8.662	86.278	100	-0.53	40.773	79.469	87.911	start BL
05/15/2019	09:08:13.300	630	95.238	163.757	80.6274	108.337	110.524	59.4858	77.7355	0.656562	0.461784	8.937	87.623	100	-0.529	40.791	79.35	87.843	start BL
05/15/2019	09:08:13.930	656	91.463	0	0	0	109.475	56.3825	78.0818	0.679957	0.484973	8.856	89.668	100	-0.553	40.796	79.369	87.892	start BL
05/15/2019	09:08:14.586	648	92.593	0	0	0	116.561	56.8104	78.351	0.762608	0.512615	8.72	92.171	100	-0.562	40.798	79.488	87.698	start BL
05/15/2019	09:08:15.234	644	93.168	160.034	74.3408	98.645	111.568	55.4989	76.2718	0.735122	0.502555	8.546	91.561	100	-0.56	40.772	79.594	87.765	start BL
05/15/2019	09:08:15.878	644	93.168	157.898	74.5239	97.839	110.616	54.1102	75.4151	0.749265	0.510829	8.523	90.968	100	-0.579	40.814	79.596	87.8	start BL
05/15/2019	09:08:16.522	624	96.154	155.029	73.4863	96.028	109.018	50.5258	73.4669	0.796173	0.536538	8.453	89.47	100	-0.566	40.8	79.358	87.77	start BL
05/15/2019	09:08:17.146	612	98.039	153.076	72.2046	96.189	109.241	54.0464	73.9955	0.745922	0.505257	8.458	87.924	100	-0.543	40.743	79.827	87.869	start BL
05/15/2019	09:08:17.758	594	101.01	156.982	73.3643	97.398	109.884	55.5913	71.8464	0.755681	0.494092	8.676	89.568	100	-0.538	40.758	79.303	87.654	start BL
05/15/2019	09:08:18.352	592	101.351	158.936	77.0874	100.514	107.392	58.08	75.1819	0.655909	0.45918	8.671	89.488	100	-0.554	40.777	79.387	87.693	start BL
05/15/2019	09:08:18.944	618	97.087	161.194	77.4536	102.066	119.743	58.6619	77.8622	0.784479	0.510102	8.67	89.608	100	-0.568	40.781	79.118	87.664	start BL
05/15/2019	09:08:19.562	630	95.238	162.964	77.7588	102.208	114.176	58.201	80.3242	0.696868	0.490253	8.67	90.548	100	-0.579	40.783	79.162	87.667	start BL
05/15/2019	09:08:20.192	636	94.34	161.377	75.8057	102.035	113.493	57.1433	78.4578	0.718222	0.496506	8.608	92.728	100	-0.58	40.781	79.457	87.676	start BL
05/15/2019	09:08:20.828	638	94.044	160.889	77.3926	100.43	111.466	55.7886	77.8909	0.714814	0.499502	8.421	90.335	100	-0.574	40.776	79.276	87.694	start BL
05/15/2019	09:08:21.466	642	93.458	160.4	75.6836	100.557	110.982	54.1563	75.8158	0.749524	0.512027	8.495	88.084	100	-0.583	40.782	79.426	87.779	start BL
05/15/2019	09:08:22.108	648	92.593	158.142	76.4771	98.774	107.672	54.3168	75.4312	0.70733	0.495532	8.745	88.578	100	-0.584	40.79	79.388	87.745	start BL
05/15/2019	09:08:22.756	644	93.168	158.264	75.3174	98.881	113.575	53.1758	73.3815	0.823088	0.531801	9.188	90.304	100	-0.587	40.784	79.532	87.669	start BL
05/15/2019	09:08:23.400	656	91.463	158.447	76.5381	99.438	107.665	54.2671	73.2971	0.728518	0.495965	9.175	91.886	100	-0.583	40.784	79.609	87.657	start BL
05/15/2019	09:08:24.056	656	91.463	159.546	74.8291	99.832	112.734	53.4389	74.4558	0.796376	0.525972	9.015	93.496	100	-0.594	40.775	79.593	87.661	start BL
05/15/2019	09:08:24.712	662	90.634	158.447	74.3408	97.899	109.535	54.0108	72.9395	0.761238	0.506909	8.941	93.805	100	-0.594	40.783	79.574	87.664	start BL
05/15/2019	09:08:25.374	652	92.025	158.081	73.7915	97.476	107.332	50.1186	71.9836	0.794816	0.533052	8.875	94.446	100	-0.593	40.779	79.569	87.735	start BL
05/15/2019	09:08:26.026	664	90.361	156.25	72.876	96.253	110.783	50.9148	71.8501	0.833231	0.540408	8.61	92.513	100	-0.593	40.778	79.531	87.648	start BL
05/15/2019	09:08:26.690	622	96.463	154.968	71.4111	94.96	107.488	50.0021	71.4825	0.804203	0.534814	8.352	90.209	100	-0.596	40.802	79.466	87.653	start BL
05/15/2019	09:08:27.312	612	98.039	151.306	73.3032	96.478	102.494	50.6967	69.9934	0.740036	0.505371	8.43	90.391	100	-0.586	40.786	79.487	87.656	start BL
05/15/2019	09:08:27.924	596	100.671	153.564	73.9746	98	102.888	50.4205	70.8476	0.740563	0.509946	8.481	91.249	100	-0.58	40.77	79.368	87.653	start BL
05/15/2019	09:08:28.520	614	97.72	156.006	76.2939	99.42	106.457	56.0575	72.2677	0.697393	0.473423	8.625	94.148	100	-0.568	40.648	79.573	87.672	start BL
05/15/2019	09:08:29.134	626	95.847	160.706	77.9419	101.587	104.985	54.688	74.4404	0.675661	0.479085	8.738	96.054	100	-0.598	39.619	79.126	87.67	start BL
05/15/2019	09:08:29.760	650	92.308	161.316	77.0264	102.835	110.849	57.1521	76.7824	0.699335	0.484413	8.722	95.622	100	-0.609	39.621	79.342	87.658	start BL
05/15/2019	09:08:30.410	678	88.496	161.865	76.8433	100.585	111.099	55.5168	77.4157	0.717968	0.500294	8.698	95.597	100	-0.619	39.657	79.305	87.664	start BL
05/15/2019	09:08:31.088	650	92.308	162.476	77.0874	101.337	108.729	55.4292	74.8912	0.7117	0.490209	8.711	94.798	100	-0.599	39.609	79.662	87.658	start BL
05/15/2019	09:08:31.738	646	92.879	158.875	77.4536	100.422	115.721	55.7376	76.2156	0.787027	0.518346	8.825	91.431	100	-0.591	39.629	79.56	87.665	start BL
05/15/2019	09:08:32.384	610	98.361	160.645	76.5991	101.763	107.575	56.2533	74.0628	0.692947	0.477078	8.684	87.234	100	-0.584	39.628	79.508	87.666	start BL
05/15/2019	09:08:32.994	626	95.847	158.936	78.6743	102.482	103.284	59.6282	75.9971	0.574443	0.422678	8.705	86.962	100	-0.588	39.619	79.428	87.538	start BL
05/15/2019	09:08:33.620	658	91.185	162.354	78.7964	102.042	111.513	60.7467	77.098	0.658466	0.45525	8.724	89.43	100	-0.606	39.617	79.404	87.618	start BL
05/15/2019	09:08:34.278	662	90.634	164.063	77.1484	103.26	115.152	57.0785	78.3643	0.741068	0.50432	8.727	92.876	100	-0.61	39.619	79.533	87.651	start BL
05/15/2019	09:08:34.940	662	90.634	162.476	77.2095	100.336	114.139	55.708	77.2819	0.756075	0.511928	8.528	94.343	100	-0.604	39.62	79.422	87.658	start BL
05/15/2019	09:08:35.602	670	89.552	162.17	76.8433	101.069	107.011	53.198	75.5651	0.712143	0.502874	8.5	94.118	100	-0.61	39.642	79.606	87.665	start BL
05/15/2019	09:08:36.272	664	90.361	159.302	76.416	99.69	107.06	53.1417	72.9298	0.739311	0.503625	8.388	91.229	100	-0.588	39.622	79.518	87.67	start BL
05/15/2019	09:08:36.936	658	91.185	159.058	76.7822	100.391	105.55	53.2182	72.9883	0.716987	0.495801	8.352	87.1	100	-0.586	39.628	79.547	87.65	start BL
05/15/2019	09:08:37.594	632	94.937	160.4	77.4536	101.617	102.77	53.0595	74.2697	0.669321	0.483705	8.539	87.721	100	-0.578	39.614	79.22	87.67	start BL
05/15/2019	09:08:38.226	674	89.021	159.485	77.9419	100.664	112.466	55.9688	74.4796	0.758556	0.502348	8.373	90.486	100	-0.594	39.627	79.2	87.666	start BL
05/15/2019	09:08:38.900	676	88.757	160.461	74.7681	98.599	105.446	53.5505	74.12	0.700152	0.492151	8.426	92.756	100	-0.606	39.612	79.13	87.583	start BL
05/15/2019	09:08:39.576	648	92.593	159.302	73.4863	99.556	107.248	50.8412	72.5373	0.777626	0.525948	8.425	93.259	100	-0.604	39.615	79.453	87.599	start BL
05/15/2019	09:08:40.224	612	98.039	153.259	74.9512	98.14	101.059	51.1542	71.1975	0.700931	0.493817	8.322	92.731	100	-0.595	39.625	79.318	87.657	start BL
05/15/2019	09:08:40.836	598	100.334	155.396	75.5005	100.033	103.723	52.6092	70.2453	0.727646	0.492791	8.046	89.869	100	-0.575	39.622	79.474	87.657	start BL
05/15/2019	09:08:41.434	594	101.01	158.63	79.1016	102.088	105.056	56.7284	73.0234	0.661813	0.460019	8.008	88.316	100	-0.571	39.611	79.03	87.496	start BL
05/15/2019	09:08:42.028	612	98.039	160.095	79.2236	102.204	114.088	61.1824	75.9524	0.696561	0.463726	8.168	88.229	100	-0.611	39.627	79.455	87.667	start BL
05/15/2019	09:08:42.640	614	97.72	161.072	77.7588	102.533	111.324	57.0359	77.6507	0.699134	0.487659	8.151	88.651	100	-0.6	39.625	79.353	87.51	start BL
05/15/2019	09:08:43.254	614	97.72	158.813	75.7446	100.397	104.193	52.847	73.7276	0.696424	0.492795	8.087	91.151	100	-0.598	39.597	79.358	87.662	start BL
05/15/2019	09:08:43.868	614	97.72	158.508	75.3784	101.31	100.828	53.1085	73.5639	0.648683	0.473277	8.421	94.755	100	-0.581	39.603	79.437	87.655	start BL
05/15/2019	09:08:44.482	608	98.684	156.921	76.2939	98.937	101.896	50.6924	70.6862	0.724383	0.50251	8.674	93.232	100	-0.581	39.597	79.335	87.65	start BL
05/15/2019	09:08:45.090	602	99.668	156.982	75.9888	98.67	101.52	51.9061	69.5319	0.713544	0.488711	8.672	88.989	100	-0.567	39.621	79.589	87.67	start BL
05/15/2019	09:08:45.692	614	97.72	158.081	77.2705	101.714	104.192	53.0309	69.5375	0.735741	0.491029	8.808	86.375	100	-0.587	39.624	79.499	87.654	start BL
05/15/2019	09:08:46.306	636	94.34	160.461	77.9419	101.781	103.746	55.7769	71.3635	0.672177	0.462369	8.874	87.264	100	-0.599	39.629	79.595	87.671	start BL
05/15/2019	09:08:46.942	644	93.168	162.598	77.8809	103.103	104.296	53.5713	73.0434	0.694442	0.486351	8.734	88.885	100	-0.615	39.614	79.788	87.668	start BL
05/15/2019	09:08:47.586	650	92.308	163.086	78.0029	101.352	103.864	52.9643	73.8366	0.68936	0.490063	8.915	91.764	100	-0.613	39.612	79.664	87.666	start BL
05/15/2019	09:08:48.236	658	91.185	163.757	77.5757	101.781	103.809	53.5639	70.5463	0.712226	0.484014	8.848	91.429	100	-0.611	39.632	79.535	87.652	start BL
05/15/2019	09:08:48.894	608	98.684	160.034	74.7681	100.065	99.3488	50.3191	70.6882	0.693606	0.493511	8.776	89.449	100	-0.606	39.621	79.695	87.66	start BL
05/15/2019	09:08:49.502	600	100	153.625	76.4771	98.706	94.916	50.4537	69.0597	0.643824	0.468438	8.562	87.162	100	-0.591	39.622	79.815	87.741	start BL
05/15/2019	09:08:50.102	630	95.238	155.518	77.5146	98.877	98.0075	51.6125	66.6063	0.696556	0.473382	8.426	84.854	100	-0.589	39.609	79.751	87.741	start BL
05/15/2019	09:08:50.732	636	94.34	156.372	74.7681	98.739	96.6356	49.5448	68.6399	0.686056	0.487303	8.469	86.801	100	-0.608	39.634	79.773	87.673	start BL
05/15/2019	09:08:51.368	646	92.879	155.884	73.5474	96.605	98.7575	47.2806	67.9866	0.757163	0.521246	8.382	88.947	100	-0.597	39.621	79.724	87.769	start BL
05/15/2019	09:08:52.014	644	93.168	154.053	71.8994	96.005	98.6831	47.1958	68.0257	0.756879	0.521744	8.512	91.811	100	-0.604	39.616	79.827	87.932	start BL
05/15/2019	09:08:52.658	624	96.154	152.893	72.6318	95.607	103.288	46.2921	67.1644	0.848606	0.551816	8.583	93.613	100	-0.594	39.615	79.885	87.846	start BL
05/15/2019	09:08:53.282	606	99.01	150.024	71.4111	93.839	98.8546	45.7222	65.484	0.811379	0.53748	8.737	93.559	100	-0.595	39.623	79.514	87.904	start BL
05/15/2019	09:08:53.888	596	100.671	149.658	72.3877	95.49	101.707	48.3704	64.6875	0.824529	0.524415	8.922	90.568	100	-0.593	39.629	79.675	87.915	start BL
05/15/2019	09:08:54.484	588	102.041	152.832	73.7915	98.088	99.0511	48.7091	66.7141	0.754594	0.508243	8.509	86.021	100	-0.592	39.609	79.425	87.918	start BL
05/15/2019	09:08:55.072	602	99.668	156.006	76.4771	101.523	102.816	53.4114	68.6451	0.719718	0.480517	8.517	88.906	100	-0.583	39.602	79.341	87.923	start BL
05/15/2019	09:08:55.674	642	93.458	160.767	79.5898	103.16	102.191	55.538	73.0755	0.638422	0.456528	8.841	94.708	100	-0.594	39.621	79.743	87.909	start BL
05/15/2019	09:08:56.316	656	91.463	163.696	77.8809	102.321	102.688	49.3297	70.3372	0.758612	0.519618	8.819	95.256	100	-0.59	39.617	79.599	87.926	start BL
05/15/2019	09:08:56.972	680	88.235	163.147	77.7588	103.011	103.749	50.2187	71.9335	0.744165	0.51596	8.884	94.098	100	-0.575	39.579	79.787	87.936	start BL
05/15/2019	09:08:57.652	672	89.286	163.025	78.4912	101.9	101.558	50.6799	68.7116	0.740458	0.500975	8.988	92.812	100	-0.589	39.617	79.766	87.915	start BL
05/15/2019	09:08:58.324	650	92.308	161.804	77.9419	101.862	100.61	48.3042	68.151	0.767504	0.519888	9.114	91.775	100	-0.59	39.635	79.821	87.907	start BL
05/15/2019	09:08:58.974	650	92.308	157.776	77.2705	99.728	100.714	48.4957	67.3554	0.775268	0.518482	9.022	88.532	100	-0.588	39.61	79.978	87.929	start BL
05/15/2019	09:08:59.624	626	95.847	157.959	76.9043	100.837	96.9422	49.2882	68.2385	0.698345	0.491571	8.856	87.617	100	-0.577	39.613	79.955	87.918	start BL
05/15/2019	09:09:00.250	626	95.847	158.691	78.4302	101.658	99.9065	49.705	67.6569	0.742001	0.502485	8.486	88.072	100	-0.575	39.626	80.082	87.943	start BL
05/15/2019	09:09:00.876	626	95.847	159.851	78.2471	101.972	100.713	51.6842	70.742	0.69307	0.486819	8.555	92.936	100	-0.583	39.648	79.678	87.913	start BL
05/15/2019	09:09:01.502	670	89.552	161.072	77.2095	101.133	101.791	49.6663	69.1815	0.753448	0.512076	8.318	93.035	100	-0.579	39.617	79.998	87.913	start BL
05/15/2019	09:09:02.172	672	89.286	160.95	76.416	100.079	98.2959	49.2926	68.1667	0.718874	0.498528	8.238	92.928	100	-0.593	39.601	79.959	87.915	start BL
05/15/2019	09:09:02.844	660	90.909	158.325	73.5474	99.01	102.546	45.4025	66.6496	0.857379	0.557249	8.238	91.31	100	-0.599	40.289	79.896	87.91	start BL
05/15/2019	09:09:03.504	674	89.021	155.823	73.4253	95.444	103.671	45.7506	66.5083	0.870869	0.558693	8.092	87.979	100	-0.601	40.773	79.823	87.91	start BL
05/15/2019	09:09:04.178	634	94.637	155.579	71.228	96.508	99.4294	45.3637	64.8623	0.833547	0.54376	8.232	87.119	100	-0.597	40.788	79.707	87.912	start BL
05/15/2019	09:09:04.812	608	98.684	153.381	73.5474	95.822	100.027	47.7204	66.5748	0.785675	0.522922	8.534	88.777	100	-0.602	40.781	79.601	87.894	start BL
05/15/2019	09:09:05.420	606	99.01	151.489	73.3032	96.136	100.108	48.2867	67.4438	0.768367	0.517655	8.635	90.396	100	-0.605	40.802	79.655	87.911	start BL
05/15/2019	09:09:06.026	592	101.351	152.588	74.8901	98.569	100.445	50.2216	67.4205	0.744922	0.500007	8.305	89.982	100	-0.601	40.789	80.001	87.807	start BL
05/15/2019	09:09:06.618	584	102.74	156.555	78.4302	102.21	100.495	53.5151	69.1525	0.679368	0.467486	8.27	92.064	100	-0.592	40.781	79.544	87.912	start BL
05/15/2019	09:09:07.202	604	99.338	161.377	80.2002	104.798	98.5809	54.5768	73.0309	0.602541	0.446376	8.483	94.246	100	-0.605	40.797	79.697	87.927	start BL
05/15/2019	09:09:07.806	630	95.238	166.077	82.6416	107.084	102.687	56.7562	74.061	0.620176	0.447289	8.457	93.521	100	-0.6	40.771	79.796	87.929	start BL
05/15/2019	09:09:08.436	694	86.455	168.213	82.2144	107.091	112.217	55.1612	76.0455	0.750282	0.50844	8.488	94.675	100	-0.611	40.8	79.842	87.904	start BL
05/15/2019	09:09:09.130	714	84.034	169.495	82.2144	106.524	104.125	51.3586	74.0544	0.712533	0.506759	9.103	95.611	100	-0.627	40.79	79.757	87.897	start BL
05/15/2019	09:09:09.844	734	81.744	168.64	81.3599	104.915	104.223	50.5208	71.2795	0.753396	0.51526	8.857	90.254	100	-0.624	40.788	79.791	87.913	start BL
05/15/2019	09:09:10.578	686	87.464	166.565	79.834	104.078	100.137	49.379	68.9833	0.735802	0.506886	8.806	87.506	100	-0.624	40.792	79.906	87.912	start BL
05/15/2019	09:09:11.264	686	87.464	161.682	78.125	100.959	105.66	50.6167	69.0535	0.797108	0.520947	8.832	86.241	100	-0.629	40.782	79.859	87.894	start BL
05/15/2019	09:09:11.950	662	90.634	159.241	77.5757	101.223	106.255	49.0072	70.0877	0.8168	0.538777	8.459	84.216	100	-0.634	40.801	79.737	87.895	start BL
05/15/2019	09:09:12.612	628	95.541	159.302	76.9043	99.839	100.218	49.8652	67.6197	0.744654	0.502435	8.299	86.51	100	-0.636	40.779	79.565	87.844	start BL
05/15/2019	09:09:13.240	628	95.541	159.607	78.064	101.869	102.254	53.0846	70.8167	0.694313	0.480853	7.631	87.781	100	-0.624	40.786	79.778	87.919	start BL
05/15/2019	09:09:13.868	626	95.847	162.781	78.186	102.73	107.149	51.9968	71.6649	0.769587	0.514725	7.741	92.03	100	-0.626	40.775	79.612	87.843	start BL
05/15/2019	09:09:14.494	640	93.75	163.879	77.0264	101.13	103.413	54.9422	73.4153	0.660227	0.46871	7.512	90.991	100	-0.648	40.803	79.762	87.908	start BL
05/15/2019	09:09:15.134	638	94.044	161.621	76.416	101.242	107.743	50.562	73.3842	0.779205	0.530718	7.789	92.266	100	-0.646	40.775	79.646	87.783	start BL
05/15/2019	09:09:15.772	624	96.154	162.109	75.1953	101.107	102.398	51.8529	72.1964	0.700109	0.493615	7.823	90.31	100	-0.639	40.768	79.35	87.85	start BL
05/15/2019	09:09:16.396	610	98.361	160.278	75.3784	100.452	102.593	50.7831	70.1685	0.738369	0.505006	7.801	87.848	100	-0.643	40.784	79.571	87.814	start BL
05/15/2019	09:09:17.006	608	98.684	159.485	76.9653	100.7	104.946	51.203	70.1903	0.765675	0.512101	8.088	87.785	100	-0.642	40.787	79.744	87.913	start BL
05/15/2019	09:09:17.614	598	100.334	159.973	77.5146	100.695	102.508	52.5354	71.026	0.703576	0.487498	8.315	86.797	100	-0.636	40.787	79.785	87.883	start BL
05/15/2019	09:09:18.212	610	98.361	158.264	77.4536	100.08	108.224	52.3015	72.1418	0.77518	0.516731	8.396	87.018	100	-0.637	40.794	79.567	87.913	start BL
05/15/2019	09:09:18.822	596	100.671	159.302	78.0029	101.084	108.913	54.7469	72.274	0.749458	0.497335	8.748	91.715	100	-0.631	40.801	79.571	87.915	start BL
05/15/2019	09:09:19.418	594	101.01	160.278	79.4067	102.694	108.542	54.7517	73.6318	0.730529	0.49557	8.788	93.759	100	-0.62	40.798	79.631	87.907	start BL
05/15/2019	09:09:20.012	604	99.338	163.33	80.1392	105.017	108.728	56.5315	73.3436	0.711671	0.480065	8.88	93.69	100	-0.612	40.785	79.577	87.907	start BL
05/15/2019	09:09:20.616	650	92.308	165.833	80.2612	104.851	109.652	56.9566	75.219	0.700563	0.480571	9.253	95.907	100	-0.608	40.775	79.642	87.915	start BL
05/15/2019	09:09:21.266	668	89.82	166.87	78.064	103.241	107.765	52.2682	74.5365	0.744554	0.514978	8.962	91.011	100	-0.632	40.792	79.695	87.918	start BL
05/15/2019	09:09:21.934	678	88.496	164.368	77.6367	101.006	105.664	50.677	72.4279	0.759192	0.520394	8.932	90.044	100	-0.631	40.781	79.756	87.912	start BL
05/15/2019	09:09:22.612	680	88.235	162.354	74.707	99.908	103.589	48.5626	70.5983	0.779432	0.5312	8.986	90.569	100	-0.623	40.807	79.444	87.904	start BL
05/15/2019	09:09:23.292	676	88.757	159.79	74.0967	97.799	103.722	47.9815	69.8935	0.79751	0.537404	8.822	88.843	100	-0.602	40.777	79.34	87.886	start BL
05/15/2019	09:09:23.968	650	92.308	158.264	73.1201	97.372	105.14	45.5452	67.5665	0.882015	0.566813	8.718	86.614	100	-0.589	40.784	79.626	87.915	start BL
05/15/2019	09:09:24.618	628	95.541	153.442	73.1201	95.002	103.612	49.093	68.8063	0.792352	0.526183	8.776	87.346	100	-0.598	40.818	79.549	87.931	start BL
05/15/2019	09:09:25.246	612	98.039	150.879	72.0215	94.542	98.0121	49.264	66.491	0.733155	0.497369	8.367	88.13	100	-0.616	40.834	79.815	87.876	start BL
05/15/2019	09:09:25.858	594	101.01	151.489	72.876	96.514	97.564	49.5413	66.0588	0.726968	0.492217	8.303	91.257	100	-0.589	40.78	79.528	87.923	start BL
05/15/2019	09:09:26.452	600	100	154.663	74.2798	97.992	104.01	53.0355	69.1884	0.736748	0.490092	8.538	96.033	100	-0.606	40.763	79.519	87.897	start BL
05/15/2019	09:09:27.052	606	99.01	158.02	76.9653	100.694	107.244	53.8194	69.6603	0.76693	0.498159	8.628	97.838	100	-0.629	40.78	79.492	87.93	start BL
05/15/2019	09:09:27.658	636	94.34	159.546	75.8667	99.694	103.776	52.8467	72.8083	0.699495	0.49076	8.621	98.05	100	-0.663	40.796	79.691	87.931	start BL
05/15/2019	09:09:28.294	632	94.937	159.851	74.4019	100.336	108.048	50.3086	71.6965	0.805328	0.534386	8.697	97.975	100	-0.67	40.796	79.525	87.819	start BL
05/15/2019	09:09:28.926	642	93.458	160.034	75.6226	99.293	104.608	49.2122	70.1777	0.789366	0.529557	8.767	94.306	100	-0.672	40.765	79.652	87.918	start BL
05/15/2019	09:09:29.568	630	95.238	158.508	75.2563	98.684	99.3748	48.0326	69.4419	0.739356	0.516653	8.739	91.16	100	-0.675	40.783	79.67	87.891	start BL
05/15/2019	09:09:30.198	630	95.238	157.166	75.0122	97.906	100.654	47.2389	68.4233	0.780662	0.530682	8.938	90.417	100	-0.686	40.786	79.814	87.905	start BL
05/15/2019	09:09:30.828	602	99.668	155.334	73.4863	96.51	99.6313	48.1729	68.3461	0.75291	0.516489	9.124	89.941	100	-0.675	40.788	79.881	87.939	start BL
05/15/2019	09:09:31.430	596	100.671	152.222	74.8291	97.224	100.487	50.4151	68.1628	0.734586	0.49829	9.199	91.672	100	-0.684	40.774	79.761	87.914	start BL
05/15/2019	09:09:32.026	578	103.806	153.87	75.7446	99.767	96.2468	53.136	68.9644	0.625116	0.447919	8.91	91.357	100	-0.676	40.778	79.818	87.979	start BL
05/15/2019	09:09:32.604	594	101.01	156.067	77.8198	101.14	106.268	53.1651	69.5567	0.763454	0.499709	8.741	92.434	100	-0.673	40.78	79.763	87.919	start BL
05/15/2019	09:09:33.198	610	98.361	161.56	79.4678	103.482	110.168	55.795	73.3346	0.741434	0.493545	8.936	94.663	100	-0.685	40.768	79.603	87.936	start BL
05/15/2019	09:09:33.808	628	95.541	162.415	79.0405	104.436	107.76	53.432	75.0459	0.72393	0.504158	8.957	95.399	100	-0.7	40.81	79.669	87.914	start BL
05/15/2019	09:09:34.436	644	93.168	161.743	79.1626	102.203	109.141	54.2894	74.8709	0.732621	0.502577	8.611	91.114	100	-0.723	40.803	80.299	87.944	start BL
05/15/2019	09:09:35.080	658	91.185	162.476	77.4536	101.11	104.292	50.6799	72.6287	0.738164	0.514056	8.615	90.537	100	-0.709	40.785	79.778	87.918	start BL
05/15/2019	09:09:35.738	672	89.286	162.354	75.3784	99.914	104.292	49.192	70.4701	0.781886	0.528322	8.818	88.336	100	-0.709	40.789	80.014	87.927	start BL
05/15/2019	09:09:36.410	642	93.458	160.156	75.2563	98.807	101.785	47.7366	69.2004	0.781035	0.531003	8.838	86.253	100	-0.716	40.774	80.213	87.908	start BL
05/15/2019	09:09:37.052	640	93.75	156.189	74.585	96.978	101.593	47.1225	66.6079	0.817781	0.536165	8.9	86.232	100	-0.71	40.774	80.02	87.924	start BL
05/15/2019	09:09:37.692	620	96.774	156.982	73.3032	97.333	103.217	49.0142	66.7045	0.812585	0.525136	8.712	86.79	100	-0.707	40.784	79.844	87.944	start BL
05/15/2019	09:09:38.312	630	95.238	156.433	74.707	97.747	102.609	49.2327	67.1396	0.794999	0.520189	8.679	89.479	100	-0.712	40.785	79.759	87.959	start BL
05/15/2019	09:09:38.942	638	94.044	157.043	73.5474	96.36	103.822	46.7917	67.2817	0.847631	0.549308	8.664	91.901	100	-0.736	40.805	79.989	87.943	start BL
05/15/2019	09:09:39.580	654	91.743	155.945	72.4487	95.294	101.458	47.4187	67.3402	0.802489	0.53263	8.693	94.733	100	-0.725	40.777	79.952	88.08	start BL
05/15/2019	09:09:40.234	658	91.185	156.555	70.1294	94.831	102.957	43.5955	66.1837	0.896913	0.576564	8.598	95.361	100	-0.739	40.784	79.969	88.021	start BL
05/15/2019	09:09:40.892	670	89.552	154.053	70.6177	92.95	105.328	44.2349	65.6072	0.931193	0.580027	8.615	95.053	100	-0.727	40.79	79.759	88.122	start BL
05/15/2019	09:09:41.562	654	91.743	152.832	68.3594	92.041	104.435	45.1959	65.9847	0.897763	0.567232	8.551	91.774	100	-0.718	40.761	79.582	88.085	start BL
05/15/2019	09:09:42.216	640	93.75	148.682	69.1528	91.445	106.134	44.3159	63.6162	0.971736	0.582453	8.595	89.744	100	-0.719	40.772	79.655	88.07	start BL
05/15/2019	09:09:42.856	608	98.684	149.78	69.1528	93.883	104.972	46.4442	65.1678	0.898115	0.557558	8.701	90.332	100	-0.716	40.789	79.42	87.983	start BL
05/15/2019	09:09:43.464	632	94.937	153.809	72.8149	97.055	110.49	51.4128	68.4439	0.863155	0.534686	8.751	92.036	100	-0.706	40.778	79.506	87.909	start BL
05/15/2019	09:09:44.096	642	93.458	158.63	74.0356	98.442	111.258	54.5502	72.6679	0.780374	0.509698	8.987	96.888	100	-0.733	40.792	79.603	87.996	start BL
05/15/2019	09:09:44.738	672	89.286	160.156	74.9512	99.876	108.03	53.2273	73.2189	0.748477	0.507292	9.246	101.388	100	-0.734	40.797	79.781	87.978	start BL
05/15/2019	09:09:45.410	690	86.957	161.377	75.8057	100.045	113.37	50.7611	72.2787	0.86621	0.552251	9.077	100.613	100	-0.722	40.788	79.912	88.028	start BL
05/15/2019	09:09:46.100	678	88.496	162.17	74.4629	99.201	109.272	49.2005	70.655	0.850214	0.549744	9.009	99.8	100	-0.711	40.802	79.61	88.153	start BL
05/15/2019	09:09:46.778	664	90.361	158.02	75.0122	98.631	102.198	48.2312	69.6276	0.775081	0.528063	8.945	96.215	100	-0.674	40.78	79.627	88.148	start BL
05/15/2019	09:09:47.442	648	92.593	158.63	74.646	99.044	105.782	50.4031	69.0939	0.801504	0.52352	9.37	97.044	100	-0.652	40.779	79.549	88.154	start BL
05/15/2019	09:09:48.090	666	90.09	159.302	77.0264	100.352	108.469	51.8294	69.0249	0.820568	0.522173	9.243	95.739	100	-0.632	40.802	79.724	88.136	start BL
05/15/2019	09:09:48.756	662	90.634	160.583	74.585	100.025	104.207	50.3107	70.7683	0.76159	0.517205	8.83	94.175	100	-0.63	40.788	79.562	88.118	start BL
05/15/2019	09:09:49.418	662	90.634	160.583	74.707	99.759	102.834	50.914	69.1961	0.750325	0.504889	8.644	95.126	100	-0.63	40.781	79.716	88.027	start BL
05/15/2019	09:09:50.080	666	90.09	160.95	75.0732	100.111	101.484	46.807	69.6343	0.785195	0.538772	8.593	98.661	100	-0.605	40.791	79.572	88.065	start BL
05/15/2019	09:09:50.746	644	93.168	158.447	75.1953	98.523	102.684	48.2776	68.1954	0.797805	0.529844	8.369	95.602	100	-0.593	40.792	79.579	88.156	start BL
05/15/2019	09:09:51.390	638	94.044	157.532	75.5005	98.832	102.021	47.5515	67.6868	0.804733	0.533906	8.311	92.272	100	-0.585	40.793	79.562	88.079	start BL
05/15/2019	09:09:52.028	622	96.463	158.936	74.4629	101.414	105.38	50.1865	69.1753	0.797882	0.523758	8.558	92.685	100	-0.566	40.795	79.664	87.995	start BL
05/15/2019	09:09:52.650	630	95.238	160.095	78.3691	101.131	105.322	52.1767	71.8966	0.739187	0.504597	8.482	92.999	100	-0.554	40.77	79.699	88.021	start BL
05/15/2019	09:09:53.280	642	93.458	162.415	76.355	101.282	104.334	52.0497	72.3957	0.722199	0.501124	8.608	95.473	100	-0.568	40.792	79.677	87.908	start BL
05/15/2019	09:09:53.922	654	91.743	161.072	74.646	100.104	105.694	50.7996	72.2314	0.759984	0.519373	8.702	96.373	100	-0.563	40.781	79.958	88.084	start BL
05/15/2019	09:09:54.576	640	93.75	160.828	75.1343	100.445	106.62	48.6796	70.5712	0.821014	0.543427	8.695	96.331	100	-0.558	40.803	79.721	87.998	start BL
05/15/2019	09:09:55.216	636	94.34	158.752	74.707	98.045	107.226	49.2306	70.1481	0.826763	0.540872	8.623	94.494	100	-0.533	40.773	79.918	87.948	start BL
05/15/2019	09:09:55.852	638	94.044	155.09	74.0967	95.028	103.405	47.7868	69.3562	0.801919	0.537867	8.505	91.08	100	-0.549	40.806	79.669	87.918	start BL
05/15/2019	09:09:56.490	614	97.72	155.396	72.5708	98.185	106.136	51.0865	68.3323	0.805609	0.518668	8.815	91.857	100	-0.532	40.786	79.665	87.91	start BL
05/15/2019	09:09:57.104	606	99.01	158.325	75.0732	98.874	102.629	54.4302	71.0699	0.678182	0.469639	8.897	92.288	100	-0.51	40.785	79.508	87.915	start BL
05/15/2019	09:09:57.710	634	94.637	158.752	76.4771	100.18	104.268	54.5053	72.4052	0.687276	0.477256	8.854	93.973	100	-0.523	40.782	79.603	87.924	start BL
05/15/2019	09:09:58.344	634	94.637	160.339	75.6836	100.66	114.355	53.5099	73.0385	0.833057	0.532073	9.008	97.061	100	-0.538	40.76	79.94	87.917	start BL
05/15/2019	09:09:58.978	654	91.743	159.973	75.6836	99.145	106.784	53.1151	73.7352	0.72786	0.502593	9.064	97.844	100	-0.529	40.784	80.081	87.999	start BL
05/15/2019	09:09:59.632	656	91.463	160.095	73.9136	98.116	107.941	49.2618	71.6271	0.819234	0.543624	9.081	97.325	100	-0.542	40.806	79.637	87.907	start BL
05/15/2019	09:10:00.288	642	93.458	157.837	73.8525	98.121	107.205	48.8659	70.7082	0.825075	0.544185	8.795	93.867	100	-0.524	40.779	79.893	87.99	start BL
05/15/2019	09:10:00.930	616	97.403	155.579	72.876	97.156	103.33	47.6266	70.5284	0.789802	0.539083	8.859	92.48	100	-0.519	40.776	79.66	87.979	start BL
05/15/2019	09:10:01.546	604	99.338	152.832	73.6084	96.711	101.231	51.2492	70.1476	0.712519	0.493738	9.108	92.167	100	-0.507	40.62	79.501	87.925	start BL
05/15/2019	09:10:02.150	596	100.671	156.738	75.7446	98.918	104.415	51.1708	69.8194	0.762591	0.509926	8.948	91.822	100	-0.506	39.629	79.588	87.903	start BL
05/15/2019	09:10:02.746	596	100.671	158.752	77.6367	101.656	110.615	55.6908	72.0739	0.762049	0.496533	8.902	93.863	100	-0.494	39.629	79.395	87.913	start BL
05/15/2019	09:10:03.342	632	94.937	162.048	79.3457	102.299	106.829	56.751	73.0231	0.685786	0.468769	9.188	97.936	100	-0.506	39.601	79.654	87.914	start BL
05/15/2019	09:10:03.974	642	93.458	164.368	78.125	103.445	113.608	53.5473	74.7303	0.8037	0.528666	8.843	96.202	100	-0.517	39.615	79.674	87.884	start BL
05/15/2019	09:10:04.616	654	91.743	163.269	77.8198	102.61	108.731	51.8343	73.6988	0.77202	0.523281	8.811	96.371	100	-0.513	39.622	79.571	87.919	start BL
05/15/2019	09:10:05.270	634	94.637	162.048	76.9043	101.136	102.653	50.3162	72.0677	0.726223	0.509844	8.848	94.033	100	-0.512	39.625	79.604	87.919	start BL
05/15/2019	09:10:05.904	642	93.458	160.217	78.3081	100.664	102.036	50.5109	71.9295	0.716325	0.504969	8.936	91.567	100	-0.51	40.415	79.446	87.909	start BL
05/15/2019	09:10:06.546	612	98.039	158.203	75.9277	100.098	98.3382	52.923	69.2322	0.655984	0.461827	9.078	90.771	100	-0.497	40.772	79.604	87.926	start BL
05/15/2019	09:10:07.158	586	102.389	156.86	78.125	100.943	102.25	52.09	69.894	0.717657	0.490562	9.142	90.51	100	-0.506	40.784	79.675	87.893	start BL
05/15/2019	09:10:07.744	578	103.806	158.997	79.4067	103.408	107.268	54.5966	71.0401	0.741429	0.491025	8.856	89.588	100	-0.499	40.796	79.539	87.904	start BL
05/15/2019	09:10:08.322	594	101.01	161.133	81.2378	104.701	102.162	54.8506	72.6215	0.651483	0.463103	8.679	91.119	100	-0.515	40.809	79.872	87.934	start BL
05/15/2019	09:10:08.916	628	95.541	164.673	80.3223	105.313	105.504	55.3002	74.1562	0.677002	0.475848	8.774	94.164	100	-0.52	40.784	79.543	87.93	start BL
05/15/2019	09:10:09.544	652	92.025	167.114	80.6274	104.642	108.62	55.8805	75.2778	0.700598	0.485541	8.707	94.61	100	-0.531	40.785	79.65	87.908	start BL
05/15/2019	09:10:10.196	676	88.757	167.664	79.1016	104.477	106.507	54.176	73.7349	0.709715	0.491337	8.641	92.286	100	-0.539	40.784	79.718	87.919	start BL
05/15/2019	09:10:10.872	678	88.496	166.321	78.6133	102.136	108.954	50.575	72.2193	0.808351	0.535811	8.653	91.742	100	-0.55	40.791	79.627	87.986	start BL
05/15/2019	09:10:11.550	648	92.593	162.903	76.6602	101.722	105.341	47.6577	69.8594	0.825699	0.547585	8.899	89.413	100	-0.543	40.786	79.822	87.913	start BL
05/15/2019	09:10:12.198	642	93.458	160.522	78.3081	102.074	99.3397	48.1276	66.453	0.770651	0.515525	8.787	85.297	100	-0.559	40.789	79.859	87.935	start BL
05/15/2019	09:10:12.840	642	93.458	163.269	77.4536	100.5	102.59	46.7695	68.1411	0.819182	0.54411	8.742	84.852	100	-0.55	40.773	79.815	87.882	start BL
05/15/2019	09:10:13.482	658	91.185	163.391	77.5757	101.898	103.933	50.9702	68.9012	0.768677	0.509586	8.736	89.132	100	-0.571	40.785	79.921	87.907	start BL
05/15/2019	09:10:14.140	666	90.09	164.185	75.4395	100.801	99.1142	47.7946	68.2215	0.752249	0.517782	8.634	91.906	100	-0.583	40.79	79.823	87.921	start BL
05/15/2019	09:10:14.806	674	89.021	163.086	73.2422	97.845	104.481	45.6192	67.3605	0.873829	0.563372	8.433	94.157	100	-0.59	40.774	79.894	87.921	start BL
05/15/2019	09:10:15.480	646	92.879	160.889	73.3643	97.617	103.096	44.7689	66.5936	0.875865	0.565755	8.41	95.378	100	-0.595	40.782	79.838	87.916	start BL
05/15/2019	09:10:16.126	630	95.238	156.555	72.8149	95.89	101.347	47.6459	66.1357	0.811977	0.529872	8.532	94.405	100	-0.587	40.797	79.634	87.902	start BL
05/15/2019	09:10:16.756	612	98.039	152.527	71.7773	94.695	96.8162	47.6882	65.7092	0.747658	0.507436	8.397	90.811	100	-0.591	40.761	79.465	87.917	start BL
05/15/2019	09:10:17.368	594	101.01	154.663	70.7397	97.488	98.3069	47.1538	64.1908	0.796892	0.520341	8.376	89.242	100	-0.599	40.788	79.45	87.916	start BL
05/15/2019	09:10:17.962	594	101.01	157.471	74.646	99.621	103.723	52.4165	67.947	0.755093	0.494648	8.59	92.486	100	-0.577	40.757	79.262	87.914	start BL
05/15/2019	09:10:18.556	618	97.087	159.851	76.5381	100.538	108.996	52.9103	71.4407	0.785064	0.514565	8.674	95.191	100	-0.612	40.785	79.27	87.909	start BL
05/15/2019	09:10:19.174	616	97.403	161.499	76.355	102.05	105.768	52.0599	71.0787	0.755618	0.507793	8.647	96.548	100	-0.625	40.78	79.704	87.912	start BL
05/15/2019	09:10:19.790	636	94.34	160.461	76.4771	100.716	102.795	51.9652	71.7288	0.70864	0.494477	8.737	97.705	100	-0.632	40.781	79.493	87.913	start BL
05/15/2019	09:10:20.426	644	93.168	160.95	75.6836	99.844	107.295	48.8457	69.2945	0.843487	0.544752	9.022	96.614	100	-0.646	40.779	79.619	87.917	start BL
05/15/2019	09:10:21.070	632	94.937	160.95	74.585	99.451	101.462	43.8364	68.9558	0.835682	0.56795	9.007	94.546	100	-0.645	40.793	79.511	87.907	start BL
05/15/2019	09:10:21.702	638	94.044	157.837	73.8525	97.361	102.59	49.65	68.5712	0.772039	0.516033	9.199	93.124	100	-0.658	40.797	79.346	87.91	start BL
05/15/2019	09:10:22.340	612	98.039	157.715	73.9136	97.75	104.629	49.0025	67.2848	0.826737	0.531656	9.448	92.79	100	-0.654	40.79	79.648	87.905	start BL
05/15/2019	09:10:22.952	608	98.684	157.776	74.7681	99.011	100.192	49.7846	68.4799	0.736093	0.503109	9.245	92.205	100	-0.66	40.776	79.634	87.932	start BL
05/15/2019	09:10:23.560	628	95.541	159.729	76.4771	99.386	104.781	51.283	68.4003	0.782126	0.510568	8.914	91.253	100	-0.668	40.794	79.464	87.921	start BL
05/15/2019	09:10:24.188	640	93.75	160.706	74.4629	97.91	105.078	49.829	70.4302	0.784454	0.525791	8.951	92.89	100	-0.681	40.776	79.332	87.943	start BL
05/15/2019	09:10:24.828	636	94.34	159.363	73.3032	97.586	102.296	47.7941	69.2794	0.786704	0.532788	8.924	95.103	100	-0.692	40.791	79.405	87.907	start BL
05/15/2019	09:10:25.464	642	93.458	157.227	72.7539	96.182	108.867	50.352	69.4093	0.843043	0.537491	8.956	95.983	100	-0.693	40.772	79.502	87.929	start BL
05/15/2019	09:10:26.106	618	97.087	155.457	72.1436	95.181	102.789	48.0931	69.1957	0.790457	0.53212	8.581	91.317	100	-0.696	40.796	79.761	87.928	start BL
05/15/2019	09:10:26.724	620	96.774	150.818	71.3501	93.53	101.08	47.6738	68.3097	0.781825	0.528356	8.707	91.007	100	-0.709	40.776	79.795	87.904	start BL
05/15/2019	09:10:27.344	596	100.671	150.818	70.4346	94.468	103.06	46.5425	66.3956	0.851222	0.548394	8.915	91.046	100	-0.714	40.78	79.441	87.906	start BL
05/15/2019	09:10:27.940	578	103.806	152.466	72.5098	97.87	102.608	52.1656	68.5969	0.735341	0.491602	8.673	88.644	100	-0.718	40.78	79.509	87.912	start BL
05/15/2019	09:10:28.518	598	100.334	154.541	75.6836	97.197	105.103	53.4487	70.6259	0.731375	0.491462	8.712	90.883	100	-0.731	40.789	79.565	87.921	start BL
05/15/2019	09:10:29.116	602	99.668	157.166	75.6836	99.955	101.217	51.9857	72.7436	0.676779	0.486394	8.945	95.421	100	-0.752	40.779	79.701	87.921	start BL
05/15/2019	09:10:29.718	610	98.361	157.166	76.416	100.004	104.015	53.3335	73.4207	0.690292	0.487253	9.224	98.327	100	-0.752	40.774	79.793	87.929	start BL
05/15/2019	09:10:30.328	616	97.403	158.081	75.7446	101.263	113.612	51.9528	74.0635	0.832516	0.542717	8.751	93.024	100	-0.756	40.769	79.839	87.911	start BL
05/15/2019	09:10:30.944	602	99.668	158.569	75.9277	100.103	107.156	53.4505	71.8637	0.747331	0.501192	8.94	92.929	100	-0.778	40.785	79.768	87.916	start BL
05/15/2019	09:10:31.546	600	100	157.227	77.2705	100.394	107.226	53.3312	72.7579	0.740745	0.502629	8.642	88.304	100	-0.771	40.799	79.545	87.905	start BL
05/15/2019	09:10:32.146	586	102.389	160.461	78.6133	102.498	107.991	56.9527	72.5692	0.703306	0.472617	9.446	93.376	100	-0.775	40.79	79.629	87.899	start BL
05/15/2019	09:10:32.732	610	98.361	161.987	79.7729	103.048	104.235	53.2487	73.6579	0.692205	0.489148	9.407	90.903	100	-0.771	40.776	80.008	87.931	start BL
05/15/2019	09:10:33.342	638	94.044	164.734	78.9795	102.335	104.706	53.8913	73.8523	0.688061	0.485309	9.038	89.141	100	-0.79	40.797	79.801	87.907	start BL
05/15/2019	09:10:33.980	642	93.458	165.833	77.6367	101.162	106.603	53.4544	74.0756	0.717489	0.498565	9.326	94.088	100	-0.806	40.776	80.049	87.925	start BL
05/15/2019	09:10:34.622	638	94.044	161.194	75.3784	99.069	105.888	47.1291	70.9787	0.827835	0.554914	8.943	91.073	100	-0.822	40.825	80.152	87.903	start BL
05/15/2019	09:10:35.260	642	93.458	159.729	73.9746	97.744	102.984	47.5595	68.31	0.81137	0.538186	8.986	91.972	100	-0.825	40.808	80.033	87.913	start BL
05/15/2019	09:10:35.902	646	92.879	157.715	73.1812	95.927	99.3541	45.3884	66.9661	0.805866	0.543165	8.76	88.514	100	-0.817	40.788	80.204	87.913	start BL
05/15/2019	09:10:36.548	622	96.463	155.701	72.3267	95.022	105.665	46.4194	65.8459	0.899761	0.560693	8.603	85.146	100	-0.82	40.804	79.914	87.901	start BL
05/15/2019	09:10:37.170	608	98.684	153.809	71.228	94.083	104.208	46.858	66.3266	0.864662	0.550342	8.658	85.61	100	-0.814	40.776	79.9	87.992	start BL
05/15/2019	09:10:37.778	606	99.01	153.137	73.1812	95.1	102.927	48.344	66.364	0.822475	0.530307	8.557	88.245	100	-0.808	40.798	79.694	87.907	start BL
05/15/2019	09:10:38.384	602	99.668	155.762	73.7305	98.751	109.843	47.8405	68.1725	0.909489	0.564463	8.682	92.462	100	-0.806	40.787	79.721	87.931	start BL
05/15/2019	09:10:38.986	612	98.039	157.898	75.3174	98.223	106.849	51.756	71.574	0.769728	0.515613	8.746	93.75	100	-0.817	40.79	79.776	87.922	start BL
05/15/2019	09:10:39.598	636	94.34	157.41	74.0356	97.65	107.913	50.7211	69.9286	0.817868	0.529984	8.737	93.274	100	-0.82	40.791	79.534	87.927	start BL
05/15/2019	09:10:40.234	656	91.463	158.264	73.0591	96.282	103.09	49.4622	69.3126	0.77371	0.520204	8.894	95.054	100	-0.82	40.776	79.831	87.915	start BL
05/15/2019	09:10:40.890	626	95.847	157.227	71.7163	96.444	99.7628	46.7214	69.2962	0.765431	0.531676	8.891	94.92	100	-0.806	40.759	80.058	87.994	start BL
05/15/2019	09:10:41.516	622	96.463	153.87	72.4487	94.535	103.042	46.2697	67.836	0.8369	0.550961	9.045	93.972	100	-0.81	40.78	80.005	88.07	start BL
05/15/2019	09:10:42.138	616	97.403	152.1	72.0825	95.611	103.682	48.1274	67.7689	0.819771	0.535819	9.131	92.308	100	-0.804	40.785	79.839	87.992	start BL
05/15/2019	09:10:42.754	594	101.01	153.992	73.3032	96.716	105.193	50.5495	68.1549	0.80176	0.519461	9.174	91.396	100	-0.779	40.775	79.618	87.951	start BL
05/15/2019	09:10:43.348	604	99.338	155.334	74.5239	98.397	106.871	52.9503	70.1072	0.769115	0.504539	9.378	93.738	100	-0.788	40.773	79.767	88.108	start BL
05/15/2019	09:10:43.952	638	94.044	158.691	76.2329	98.182	106.606	54.1159	70.6744	0.742703	0.492374	9.197	95.037	100	-0.805	40.808	79.611	87.997	start BL
05/15/2019	09:10:44.590	630	95.238	159.058	74.0967	98.487	108.133	50.2727	71.9039	0.804696	0.535087	9.111	97.915	100	-0.811	40.785	79.763	88.029	start BL
05/15/2019	09:10:45.220	646	92.879	157.166	72.8149	95.773	102.41	49.1487	71.6249	0.743616	0.52008	9.091	98.136	100	-0.785	40.753	79.849	88.088	start BL
05/15/2019	09:10:45.866	634	94.637	154.724	72.0825	96.154	104.078	47.7087	68.6383	0.82125	0.541606	9.06	94.839	100	-0.797	40.771	79.68	88.09	start BL
05/15/2019	09:10:46.500	642	93.458	153.442	71.4722	93.747	100.006	45.1046	68.7017	0.799121	0.548979	9.204	95.131	100	-0.792	40.781	79.926	88.095	start BL
05/15/2019	09:10:47.142	630	95.238	150.146	69.8242	92.122	104.018	46.6713	68.7854	0.83371	0.551317	9.343	94.278	100	-0.789	40.775	79.721	88.154	start BL
05/15/2019	09:10:47.772	598	100.334	150.696	70.9839	93.952	102.833	46.6793	65.9385	0.8516	0.546065	9.262	92.588	100	-0.792	40.796	79.785	88.163	start BL
05/15/2019	09:10:48.370	590	101.695	150.513	73.5474	96.262	101.79	52.8624	69.3006	0.706015	0.48067	8.816	90.003	100	-0.777	40.784	79.52	88.077	start BL
05/15/2019	09:10:48.960	584	102.74	154.297	75.4395	98.386	107.277	54.7253	70.3287	0.747223	0.489867	8.887	93.97	100	-0.768	40.786	79.795	88.001	start BL
05/15/2019	09:10:49.544	582	103.093	156.128	76.5991	100.2	108.335	57.0687	74.761	0.685735	0.47322	9.229	98.432	100	-0.786	40.78	79.899	87.94	start BL
05/15/2019	09:10:50.126	596	100.671	156.128	77.5757	100.097	102.224	55.4078	74.3591	0.629595	0.457976	8.976	95.535	100	-0.811	40.792	80.021	88.135	start BL
05/15/2019	09:10:50.722	598	100.334	155.945	77.2095	100.345	109.58	54.5222	73.7076	0.746976	0.502444	8.863	93.997	100	-0.797	40.78	80.102	88.148	start BL
05/15/2019	09:10:51.320	590	101.695	156.799	77.8809	100.588	108.553	55.7485	71.9144	0.734267	0.486439	8.775	94.966	100	-0.807	40.79	80.04	88.16	start BL
05/15/2019	09:10:51.910	610	98.361	157.104	77.7588	101.198	107.123	55.3467	72.4594	0.714555	0.483335	9.069	95.211	100	-0.803	40.785	79.86	88.177	start BL
05/15/2019	09:10:52.520	590	101.695	158.569	77.5757	100.495	107.318	53.1781	72.4422	0.747351	0.504481	9.26	92.763	100	-0.819	40.799	79.901	88.173	start BL
05/15/2019	09:10:53.110	582	103.093	156.738	78.2471	99.454	103.264	52.7551	71.2248	0.709152	0.489126	9.18	89.551	100	-0.791	40.781	80.11	88.074	start BL
05/15/2019	09:10:53.692	580	103.448	156.982	77.1484	102.124	107.087	55.3847	71.0811	0.727367	0.482806	9.137	88.171	100	-0.805	40.795	79.746	88.153	start BL
05/15/2019	09:10:54.272	586	102.389	160.095	79.834	101.662	105.451	54.4269	71.5201	0.71343	0.483868	9.386	91.508	100	-0.793	40.788	79.915	88.138	start BL
05/15/2019	09:10:54.858	606	99.01	163.086	79.4067	103.94	101.213	52.6546	71.4184	0.67992	0.479767	9.002	88.397	100	-0.805	40.791	79.912	88.145	start BL
05/15/2019	09:10:55.464	602	99.668	163.452	78.8574	102.694	103.941	50.6539	72.2861	0.737174	0.512669	9.002	89.791	100	-0.819	40.775	80.088	88.068	start BL
05/15/2019	09:10:56.066	624	96.154	161.926	77.6367	102.19	99.5614	51.5129	70.8447	0.678223	0.482602	8.857	87.735	100	-0.807	40.78	80.011	88.131	start BL
05/15/2019	09:10:56.690	606	99.01	161.926	76.0498	100.786	102.888	50.9411	68.4785	0.758583	0.504886	8.463	85.148	100	-0.818	40.775	80.045	88.133	start BL
05/15/2019	09:10:57.296	622	96.463	158.447	77.2705	99.85	105.337	48.6446	68.216	0.831066	0.538198	8.619	85.245	100	-0.808	40.765	80.069	88.149	start BL
05/15/2019	09:10:57.918	614	97.72	157.837	75.8667	99.047	95.342	46.9397	67.0128	0.722284	0.50767	8.521	82.852	100	-0.804	40.783	80.101	88.136	start BL
05/15/2019	09:10:58.532	600	100	156.433	75.1953	98.756	100.34	48.0957	67.4492	0.774568	0.520671	8.662	83.131	100	-0.806	40.782	79.831	88.145	start BL
05/15/2019	09:10:59.132	596	100.671	159.973	76.1719	100.936	103.001	52.8025	66.9729	0.749537	0.48736	8.641	84.593	100	-0.803	40.772	79.794	88.162	start BL
05/15/2019	09:10:59.728	598	100.334	160.889	77.3926	101.824	104.41	51.7655	68.3461	0.770267	0.504211	8.922	89.402	100	-0.793	40.803	79.713	88.161	start BL
05/15/2019	09:11:00.326	622	96.463	162.292	78.186	102.248	103.427	51.4609	69.5054	0.747652	0.502441	9.047	91.722	100	-0.807	40.787	79.746	88.186	start BL
05/15/2019	09:11:00.948	622	96.463	162.659	75.9888	102.495	102.922	47.8758	69.5886	0.791018	0.534833	8.893	92.191	100	-0.815	40.752	79.779	88.142	start BL
05/15/2019	09:11:01.570	628	95.541	161.56	76.1719	99.726	98.5661	48.3423	68.2311	0.736083	0.509544	8.854	90.321	100	-0.796	40.771	79.845	88.157	start BL
05/15/2019	09:11:02.198	618	97.087	162.048	74.4629	100.597	98.6608	46.9686	66.6215	0.775908	0.523938	8.824	90.963	100	-0.817	40.794	80.02	88.153	start BL
05/15/2019	09:11:02.816	620	96.774	159.546	74.9512	97.88	99.6161	46.262	65.4527	0.815156	0.535598	9.026	92.155	100	-0.811	40.781	79.772	88.16	start BL
05/15/2019	09:11:03.436	600	100	156.799	73.8525	98.154	95.2778	44.3405	64.9878	0.783798	0.534619	8.944	89.64	100	-0.809	40.792	79.582	88.14	start BL
05/15/2019	09:11:04.036	598	100.334	155.457	74.9512	96.968	97.1935	45.2195	65.4362	0.79427	0.534748	8.918	87.749	100	-0.811	40.798	79.577	88.139	start BL
05/15/2019	09:11:04.634	596	100.671	157.471	75.4395	99.973	100.131	48.5203	64.3468	0.802067	0.515431	9.018	90.359	100	-0.799	40.783	79.429	88.167	start BL
05/15/2019	09:11:05.230	596	100.671	159.79	76.7822	100.637	101.179	49.7098	67.6448	0.760879	0.508696	8.987	92.904	100	-0.777	40.76	79.669	88.14	start BL
05/15/2019	09:11:05.826	608	98.684	161.133	77.5757	102.928	101.205	51.6392	70.357	0.704497	0.489759	9.143	95.402	100	-0.811	40.773	79.598	88.156	start BL
05/15/2019	09:11:06.434	622	96.463	162.354	77.8809	101.019	104.758	50.6829	69.3713	0.779497	0.516189	9.078	95.113	100	-0.807	40.769	79.606	88.176	start BL
05/15/2019	09:11:07.056	620	96.774	160.828	76.8433	101.356	103.042	51.1164	70.298	0.738645	0.503925	9.141	94.33	100	-0.808	40.763	79.707	88.166	start BL
05/15/2019	09:11:07.676	608	98.684	162.17	77.5757	102.802	100.841	50.6076	70.3243	0.714311	0.498144	8.821	90.796	100	-0.828	40.784	79.816	88.155	start BL
05/15/2019	09:11:08.284	620	96.774	161.133	78.2471	101.251	104.108	49.7527	69.9975	0.776524	0.522102	9.168	92.126	100	-0.823	40.78	79.708	88.145	start BL
05/15/2019	09:11:08.904	598	100.334	161.011	76.0498	101.142	104.411	50.5924	71.0419	0.757567	0.515451	8.77	86.782	100	-0.815	40.785	80.041	88.132	start BL
05/15/2019	09:11:09.502	592	101.351	157.471	77.0264	100.14	105.577	48.958	69.5974	0.813522	0.536282	9.15	90.238	100	-0.825	40.786	79.96	88.15	start BL
05/15/2019	09:11:10.094	586	102.389	158.691	78.125	102.088	103.035	52.0351	68.7543	0.741777	0.494979	9.233	92.549	100	-0.822	40.79	79.819	88.149	start BL
05/15/2019	09:11:10.680	584	102.74	161.255	77.9419	102.656	104.604	51.3305	69.7368	0.763918	0.509286	8.893	90.436	100	-0.812	40.787	79.639	88.168	start BL
05/15/2019	09:11:11.264	606	99.01	163.208	79.7119	102.764	103.835	54.6297	70.4261	0.698675	0.473878	8.826	90.468	100	-0.808	40.789	79.759	88.147	start BL
05/15/2019	09:11:11.870	620	96.774	163.94	78.3081	102.305	104.249	52.9187	71.7127	0.715771	0.49238	8.911	91.3	100	-0.839	40.776	79.927	88.155	start BL
05/15/2019	09:11:12.490	632	94.937	162.537	77.3926	100.899	101.875	48.2162	71.0166	0.755584	0.526713	9.157	93.779	100	-0.828	40.76	79.793	88.157	start BL
05/15/2019	09:11:13.122	646	92.879	161.621	75.6226	100.647	99.6017	46.1332	68.3826	0.781902	0.536823	8.539	87.342	100	-0.83	40.768	79.963	88.151	start BL
05/15/2019	09:11:13.768	638	94.044	161.072	74.4019	97.45	102.199	46.195	69.3791	0.807216	0.547989	8.952	90.49	100	-0.825	40.793	79.917	88.212	start BL
05/15/2019	09:11:14.406	644	93.168	158.63	73.8525	97.548	103.247	48.5828	67.3548	0.811588	0.529451	8.652	84.756	100	-0.832	40.789	79.689	88.168	start BL
05/15/2019	09:11:15.050	608	98.684	155.884	72.5708	95.395	100.864	48.0636	66.3241	0.79609	0.523479	8.906	86.709	100	-0.826	40.778	79.524	88.161	start BL
05/15/2019	09:11:15.658	612	98.039	152.161	72.4487	94.436	99.6832	48.0602	67.7654	0.76179	0.517871	8.857	87.134	100	-0.821	40.788	79.588	88.143	start BL
05/15/2019	09:11:16.270	608	98.684	154.724	72.7539	96.077	104.092	50.2442	67.352	0.799493	0.517308	8.825	89.383	100	-0.822	40.778	79.64	88.15	start BL
05/15/2019	09:11:16.878	622	96.463	157.288	73.7305	98.645	103.796	51.2669	68.6461	0.765218	0.506081	9.033	93.918	100	-0.818	40.781	79.539	88.147	start BL
05/15/2019	09:11:17.500	634	94.637	161.072	75.5005	99.898	104.14	50.3209	70.542	0.762933	0.516795	8.974	95.23	100	-0.813	40.761	79.752	88.156	start BL
05/15/2019	09:11:18.134	618	97.087	160.889	76.6602	101.978	108.497	52.9481	72.7264	0.763809	0.511986	8.775	94.589	100	-0.831	40.769	79.676	88.152	start BL
05/15/2019	09:11:18.752	626	95.847	161.56	76.2329	101.868	104.671	48.9324	73.0238	0.763288	0.53251	8.883	94.767	100	-0.834	40.791	79.674	88.16	start BL
05/15/2019	09:11:19.378	628	95.541	161.194	76.5381	102.107	107.858	53.1025	72.8086	0.752047	0.507663	9.097	96.147	100	-0.824	40.791	79.735	88.142	start BL
05/15/2019	09:11:20.006	630	95.238	162.17	77.3926	102.278	100.876	51.959	71.3211	0.685871	0.484923	9.06	92.946	100	-0.819	40.784	79.993	88.146	start BL
05/15/2019	09:11:20.636	638	94.044	161.682	77.3315	101.316	99.4743	52.8573	72.5801	0.642283	0.468633	8.807	88.672	100	-0.817	40.793	80.158	88.155	start BL
05/15/2019	09:11:21.274	612	98.039	161.621	77.1484	100.767	106.186	51.7139	71.2964	0.764029	0.512989	9.086	92.345	100	-0.813	40.783	79.843	88.144	start BL
05/15/2019	09:11:21.886	598	100.334	159.058	78.064	100.745	103.559	51.3192	69.3527	0.753243	0.504443	9.129	95.212	100	-0.812	40.783	80.028	88.15	start BL
05/15/2019	09:11:22.484	602	99.668	157.166	77.6367	100.137	100.655	53.2243	72.0226	0.658555	0.471221	9.277	97.355	100	-0.799	40.772	79.951	88.233	start BL
05/15/2019	09:11:23.086	588	102.041	161.255	76.9653	101.603	101.013	51.4561	69.4087	0.713989	0.4906	9.355	96.761	100	-0.791	40.773	79.776	88.148	start BL
05/15/2019	09:11:23.674	594	101.01	163.147	79.2847	104.415	106.815	53.2853	71.7942	0.745601	0.501145	8.959	93.406	100	-0.787	40.788	80.143	88.156	start BL
05/15/2019	09:11:24.268	638	94.044	166.382	80.7495	105.483	112.239	54.5828	73.7422	0.781856	0.513689	8.596	90.118	100	-0.781	40.794	79.75	88.135	start BL
05/15/2019	09:11:24.906	652	92.025	169.128	79.3457	106.126	111.103	54.4436	75.3864	0.751585	0.509971	8.55	89.509	100	-0.792	40.795	80.11	88.151	start BL
05/15/2019	09:11:25.558	666	90.09	167.542	78.2471	104.267	108.014	52.1732	74.1525	0.753051	0.516976	8.6	91.035	100	-0.787	40.796	79.706	88.154	start BL
05/15/2019	09:11:26.224	644	93.168	168.091	77.3926	104.866	109.674	50.9215	72.6649	0.808533	0.535699	8.721	88.835	100	-0.782	40.803	79.856	88.161	start BL
05/15/2019	09:11:26.868	628	95.541	163.757	79.4067	101.735	109.915	49.5149	72.4229	0.833987	0.549515	8.656	86.544	100	-0.765	41.271	80.072	88.245	start BL
05/15/2019	09:11:27.496	600	100	159.485	78.2471	101.651	106.851	48.1135	71.0012	0.827273	0.549713	8.714	86.153	100	-0.757	41.554	79.682	88.143	start BL
05/15/2019	09:11:28.096	600	100	158.264	78.3691	100.703	100.525	53.5915	70.834	0.662578	0.466881	8.825	86.917	100	-0.762	41.583	79.805	88.162	start BL
05/15/2019	09:11:28.696	596	100.671	160.828	78.3691	103.879	103.477	53.038	71.1348	0.709056	0.48744	8.485	86.379	100	-0.751	41.587	79.746	88.14	start BL
05/15/2019	09:11:29.292	602	99.668	164.185	80.6274	104.905	106.951	56.7957	73.2296	0.684906	0.468956	8.386	89.025	100	-0.735	41.566	79.841	88.151	start BL
05/15/2019	09:11:29.894	626	95.847	167.542	81.543	105.692	104.399	56.8517	75.469	0.630025	0.455439	8.456	92.698	100	-0.724	41.565	79.976	88.157	start BL
05/15/2019	09:11:30.520	636	94.34	166.321	80.0781	103.264	111.471	54.2359	74.8718	0.764444	0.513454	8.248	90.978	100	-0.744	41.551	79.932	88.143	start BL
05/15/2019	09:11:31.156	628	95.541	164.856	77.9419	103.053	108.199	51.6007	74.7899	0.756758	0.523093	8.522	91.696	100	-0.734	41.57	79.95	88.165	start BL
05/15/2019	09:11:31.784	624	96.154	162.292	77.1484	101.895	101.196	47.9274	71.6265	0.743701	0.526391	8.631	89.809	100	-0.722	41.577	79.947	88.156	start BL
05/15/2019	09:11:32.408	618	97.087	162.292	76.7212	101.005	106.758	50.7277	70.6928	0.792593	0.524836	8.478	85.174	100	-0.718	41.573	79.831	88.136	start BL
05/15/2019	09:11:33.026	600	100	158.569	76.416	100.33	104.685	52.0897	72.3147	0.727316	0.502417	8.54	85.143	100	-0.702	41.569	79.935	88.159	start BL
05/15/2019	09:11:33.626	592	101.351	157.41	77.5757	101.143	102.03	54.2008	72.3638	0.660955	0.468776	8.647	85.658	100	-0.691	41.574	79.82	88.144	start BL
05/15/2019	09:11:34.218	582	103.093	159.851	78.2471	101.864	106.961	58.1876	73.2404	0.665933	0.455991	8.603	86.18	100	-0.681	41.558	79.844	88.164	start BL
05/15/2019	09:11:34.800	598	100.334	161.255	79.0405	103.589	110.444	57.1703	74.7784	0.712425	0.482361	8.512	88.547	100	-0.656	41.572	79.83	88.154	start BL
05/15/2019	09:11:35.398	628	95.541	164.001	79.895	103.874	115.011	55.8292	75.569	0.78315	0.514575	8.741	92.911	100	-0.658	41.555	79.85	88.154	start BL
05/15/2019	09:11:36.026	648	92.593	164.856	79.1016	102.008	114.586	51.2454	74.7804	0.847021	0.552778	9.194	96.402	100	-0.673	41.574	79.765	88.153	start BL
05/15/2019	09:11:36.674	636	94.34	162.72	75.8667	101.438	108.093	51.6466	74.4422	0.758253	0.522201	8.828	91.773	100	-0.655	41.548	79.735	88.159	start BL
05/15/2019	09:11:37.310	646	92.879	161.316	75.3784	100.056	105.255	50.7955	72.3245	0.752992	0.517407	8.961	92.118	100	-0.652	41.57	79.864	88.153	start BL
05/15/2019	09:11:37.956	628	95.541	160.706	74.646	99.074	113.425	48.0071	70.7478	0.924662	0.57675	8.813	88.232	100	-0.648	41.572	79.819	88.147	start BL
05/15/2019	09:11:38.584	600	100	157.593	72.6929	98.925	101.724	47.5335	70.9625	0.76365	0.532721	8.809	85.981	100	-0.642	41.535	79.754	88.153	start BL
05/15/2019	09:11:39.184	596	100.671	155.457	75.1953	99.053	105.026	49.8109	70.4501	0.783748	0.525728	8.889	86.602	100	-0.629	41.547	79.835	88.15	start BL
05/15/2019	09:11:39.780	582	103.093	157.043	75.5615	99.198	106.202	53.1833	71.9007	0.737381	0.499222	8.767	88.494	100	-0.618	41.558	79.734	88.135	start BL
05/15/2019	09:11:40.362	588	102.041	159.79	77.5757	101.5	105.53	53.5403	72.4017	0.718075	0.492654	8.565	90.079	100	-0.622	41.594	79.862	88.153	start BL
05/15/2019	09:11:40.950	602	99.668	162.109	79.5898	101.951	112.079	53.6456	72.8734	0.801849	0.521359	8.61	92.307	100	-0.619	41.573	79.661	88.16	start BL
05/15/2019	09:11:41.552	618	97.087	163.696	78.9185	103.046	108.975	53.03	73.8514	0.757537	0.513376	9.054	96.671	100	-0.634	41.56	79.923	88.163	start BL
05/15/2019	09:11:42.170	620	96.774	163.208	77.5146	103.355	106.248	51.5049	73.5482	0.744322	0.515241	8.911	95.558	100	-0.644	41.568	80.183	88.149	start BL
05/15/2019	09:11:42.790	620	96.774	161.377	77.9419	101.12	104.266	50.0237	70.6334	0.767937	0.520229	8.99	94.024	100	-0.644	41.575	79.928	88.153	start BL
05/15/2019	09:11:43.410	618	97.087	160.278	76.6602	100.419	103.033	49.5928	69.7409	0.766264	0.51867	9.147	92.657	100	-0.634	41.559	79.902	88.143	start BL
05/15/2019	09:11:44.028	604	99.338	157.959	75.3174	98.552	103.993	49.6012	68.7191	0.791507	0.523033	8.8	86.304	100	-0.624	41.556	79.697	88.232	start BL
05/15/2019	09:11:44.632	608	98.684	158.142	75.6226	100.356	104.768	49.4932	69.1771	0.799037	0.527593	9.092	88.52	100	-0.619	41.57	79.875	88.164	start BL
05/15/2019	09:11:45.240	594	101.01	158.752	75.9888	101.114	104.472	52.0571	69.8724	0.750157	0.501714	9.072	88.227	100	-0.618	41.563	79.782	88.147	start BL
05/15/2019	09:11:45.834	624	96.154	158.569	77.5757	98.748	106.812	51.1717	73.7519	0.754424	0.520918	8.996	90.365	100	-0.616	41.567	79.601	88.15	start BL
05/15/2019	09:11:46.458	624	96.154	159.119	74.585	98.911	107.645	52.7672	73.1691	0.750007	0.509801	8.846	90.798	100	-0.637	41.565	79.602	88.161	start BL
05/15/2019	09:11:47.082	634	94.637	156.921	72.5098	95.991	115.001	49.7205	71.6812	0.9107	0.56765	9.199	95.064	100	-0.627	41.568	79.739	88.157	start BL
05/15/2019	09:11:47.716	620	96.774	153.32	71.2891	95.071	110.617	50.6497	71.2742	0.841359	0.542116	8.951	92.655	100	-0.615	41.264	79.676	88.28	start BL
05/15/2019	09:11:48.336	610	98.361	151.428	70.9229	93.597	106.414	50.4746	70.2313	0.796508	0.525679	8.875	91.692	100	-0.607	40.785	79.589	88.247	start BL
05/15/2019	09:11:48.946	586	102.389	150.513	72.1436	94.165	104.423	51.8745	70.0532	0.750128	0.503229	9.033	90.925	100	-0.582	40.76	79.605	88.171	start BL
05/15/2019	09:11:49.532	582	103.093	152.1	72.7539	96.614	113.24	55.5439	72.3408	0.797557	0.509502	9.02	90.526	100	-0.599	40.815	79.581	88.24	start BL
05/15/2019	09:11:50.114	590	101.695	155.884	74.0356	99.296	122.107	57.1841	74.0537	0.876701	0.531689	8.993	89.918	100	-0.58	40.796	79.909	88.163	start BL
05/15/2019	09:11:50.704	598	100.334	157.41	75.9888	99.513	109.716	58.5642	78.0311	0.655532	0.466221	8.799	91.174	100	-0.603	40.787	79.647	88.201	start BL
05/15/2019	09:11:51.302	634	94.637	157.837	76.2329	98.888	113.884	54.1002	77.7494	0.768935	0.524955	9.323	97.758	100	-0.599	40.781	79.796	88.316	start BL
05/15/2019	09:11:51.936	640	93.75	158.691	74.585	99.627	113.799	57.007	77.7569	0.730382	0.499057	9.049	94.846	100	-0.581	40.788	79.752	88.396	start BL
05/15/2019	09:11:52.576	628	95.541	160.156	74.0967	99.442	115.112	55.5658	77.2811	0.770519	0.517291	9.391	97.5	100	-0.57	40.78	79.889	88.308	start BL
05/15/2019	09:11:53.204	636	94.34	157.349	75.5005	97.035	118.427	55.3883	76.5263	0.823754	0.532301	9.198	92.966	100	-0.571	40.782	79.915	88.397	start BL
05/15/2019	09:11:53.840	622	96.463	157.654	73.9746	98.503	117.372	52.888	77.0255	0.837183	0.5494	9.276	90.606	100	-0.564	40.788	79.786	88.25	start BL
05/15/2019	09:11:54.462	612	98.039	155.64	73.8525	97.72	117.704	55.741	75.7781	0.817684	0.526429	9.413	90.624	100	-0.565	40.778	79.894	88.321	start BL
05/15/2019	09:11:55.074	596	100.671	157.104	74.707	98.539	115.489	54.9346	75.6203	0.800776	0.524332	9.418	92.58	100	-0.56	40.777	80.105	88.393	start BL
05/15/2019	09:11:55.670	594	101.01	158.63	76.355	100.862	108.335	54.6479	75.8357	0.707945	0.495568	9.222	93.829	100	-0.555	40.789	79.838	88.39	start BL
05/15/2019	09:11:56.264	614	97.72	160.95	77.9419	102.941	110.427	56.9336	76.3712	0.700441	0.484424	9.129	96.477	100	-0.566	40.78	79.837	88.316	start BL
05/15/2019	09:11:56.878	620	96.774	163.757	78.6133	103.506	121.223	54.5151	75.5018	0.883523	0.55029	9.04	96.538	100	-0.589	40.779	80.056	88.394	start BL
05/15/2019	09:11:57.498	640	93.75	163.208	78.7354	102.785	112.569	55.2014	75.281	0.762042	0.50962	9.054	95.349	100	-0.583	40.782	80.051	88.397	start BL
05/15/2019	09:11:58.138	630	95.238	163.208	78.2471	104.107	105.51	50.4599	73.4191	0.74981	0.521754	8.707	92.359	100	-0.585	40.784	80.01	88.379	start BL
05/15/2019	09:11:58.768	612	98.039	161.926	76.9653	101.543	108.279	50.4164	72.3502	0.799756	0.534384	8.979	93.013	100	-0.599	40.778	80.164	88.405	start BL
05/15/2019	09:11:59.380	620	96.774	159.18	77.5757	100.599	101.5	51.8607	71.4102	0.695132	0.489058	8.708	87.883	100	-0.588	40.776	79.763	88.397	start BL
05/15/2019	09:12:00.000	600	100	160.706	76.4771	101.427	102.553	50.4393	68.6661	0.758938	0.508162	9.048	89.433	100	-0.59	40.781	79.998	88.391	start BL
05/15/2019	09:12:00.600	602	99.668	161.194	78.0029	102.672	104.113	52.7072	72.773	0.706391	0.493752	9.115	90.468	100	-0.584	40.795	79.762	88.397	start BL
05/15/2019	09:12:01.202	614	97.72	164.673	79.7119	103.673	111.002	56.8511	72.2928	0.749046	0.487836	9.095	92.844	100	-0.594	40.779	79.852	88.392	start BL
05/15/2019	09:12:01.816	636	94.34	164.124	78.186	102.597	108.395	55.2013	73.7332	0.72144	0.490741	9.049	94.339	100	-0.617	40.791	80.025	88.311	start BL
05/15/2019	09:12:02.452	646	92.879	161.743	76.5381	99.985	106.104	50.7185	72.9042	0.759698	0.521991	8.833	94.045	100	-0.631	40.798	80.053	88.321	start BL
05/15/2019	09:12:03.098	648	92.593	160.522	74.707	98.681	102.427	50.4358	70.2004	0.740617	0.507595	8.767	91.966	100	-0.628	40.778	79.912	88.397	start BL
05/15/2019	09:12:03.746	646	92.879	158.203	72.876	96.991	100.076	49.4155	68.5908	0.738589	0.50622	8.687	89.209	100	-0.628	40.772	79.893	88.395	start BL
05/15/2019	09:12:04.392	638	94.044	154.968	72.5098	94.869	104.016	45.0544	67.3357	0.875634	0.56685	8.538	86.811	100	-0.642	40.771	80.092	88.244	start BL
05/15/2019	09:12:05.030	610	98.361	152.283	72.0825	95.461	103.639	47.6719	67.5075	0.829047	0.540019	8.945	88.947	100	-0.647	40.812	79.934	88.32	start BL
05/15/2019	09:12:05.640	618	97.087	154.785	72.937	95.921	104.401	51.8398	68.941	0.762405	0.503454	8.883	90.129	100	-0.644	40.786	79.667	88.211	start BL
05/15/2019	09:12:06.258	620	96.774	155.029	74.0356	97.737	109.829	51.6349	70.4641	0.825865	0.52986	8.693	90.461	100	-0.638	40.783	79.965	88.146	start BL
05/15/2019	09:12:06.878	638	94.044	157.715	75.0732	99.872	113.491	54.8051	72.6475	0.80782	0.517098	8.8	93.343	100	-0.662	40.802	80.053	88.13	start BL
05/15/2019	09:12:07.516	634	94.637	159.424	74.4019	99.031	112.365	52.0128	75.1539	0.803052	0.53711	8.991	96.958	100	-0.66	40.788	79.813	88.164	start BL
05/15/2019	09:12:08.150	646	92.879	159.058	74.4019	100.055	116.178	55.541	75.8053	0.799908	0.521932	8.97	96.823	100	-0.66	40.785	79.98	88.231	start BL
05/15/2019	09:12:08.796	624	96.154	159.241	74.707	101.686	108.764	55.3827	76.0334	0.702079	0.4908	8.967	96.098	100	-0.659	40.779	80.001	88.302	start BL
05/15/2019	09:12:09.420	612	98.039	160.095	77.6978	100.095	112.913	56.5509	77.0401	0.73159	0.499163	9.111	96.022	100	-0.641	40.776	80.08	88.229	start BL
05/15/2019	09:12:10.032	586	102.389	159.302	77.2705	101.307	116.128	56.833	75.4046	0.786362	0.510601	9.073	93.204	100	-0.647	40.783	80.334	88.153	start BL
05/15/2019	09:12:10.618	576	104.167	156.189	78.186	101.529	108.02	54.5864	76.97	0.694207	0.494662	9.048	92.258	100	-0.641	40.774	80.16	88.252	start BL
05/15/2019	09:12:11.194	582	103.093	157.715	78.6133	102.366	107.336	57.3611	75.7887	0.659402	0.465595	9.37	96.928	100	-0.644	40.78	80.213	88.316	start BL
05/15/2019	09:12:11.776	578	103.806	163.696	80.8105	106.985	107.219	58.4757	77.243	0.631033	0.454612	9.278	98.316	100	-0.635	40.783	79.92	88.399	start BL
05/15/2019	09:12:12.354	594	101.01	168.64	84.5337	109.896	110.541	61.8955	79.3708	0.612886	0.440066	9.292	99.15	100	-0.629	40.773	79.828	88.23	start BL
05/15/2019	09:12:12.948	638	94.044	173.218	85.6934	110.939	120.203	59.6816	80.037	0.756174	0.503496	8.847	94.317	100	-0.629	40.787	80.002	88.163	start BL
05/15/2019	09:12:13.586	698	85.96	177.002	86.2427	111.313	109.36	58.2298	81.892	0.62436	0.46754	9.219	96.694	100	-0.649	40.795	79.783	88.149	start BL
05/15/2019	09:12:14.284	728	82.418	177.795	84.2896	108.699	111.6	56.9768	79.3544	0.688342	0.489454	8.865	90.168	100	-0.647	40.804	79.948	88.152	start BL
05/15/2019	09:12:15.012	706	84.986	174.805	83.4961	107.176	110.459	51.2748	75.2752	0.786242	0.535804	9.137	88.704	100	-0.644	40.781	79.943	88.147	start BL
05/15/2019	09:12:15.718	690	86.957	170.044	80.8105	105.035	101.165	51.6119	75.4188	0.657041	0.489825	8.676	83.356	100	-0.649	40.796	79.751	88.147	start BL
05/15/2019	09:12:16.408	684	87.719	168.213	79.5288	104.239	106.279	52.3573	71.6104	0.752989	0.507361	8.725	84.002	100	-0.64	40.782	79.828	88.158	start BL
05/15/2019	09:12:17.092	662	90.634	165.71	77.5757	101.318	103.737	50.5216	73.6327	0.722717	0.512985	8.644	85.314	100	-0.641	40.779	79.697	88.151	start BL
05/15/2019	09:12:17.754	650	92.308	162.903	77.7588	101.345	106.785	51.2379	71.0572	0.781719	0.520176	8.063	84.836	100	-0.632	40.802	79.761	88.161	start BL
05/15/2019	09:12:18.404	636	94.34	163.391	77.0874	101.147	107.634	51.5566	72.2687	0.775954	0.521	7.826	90.688	100	-0.628	40.793	79.831	88.141	start BL
05/15/2019	09:12:19.040	672	89.286	164.307	79.1016	102.622	110.618	51.4139	74.3381	0.796416	0.535212	7.577	92.047	100	-0.617	40.789	79.769	88.15	start BL
05/15/2019	09:12:19.712	652	92.025	166.016	75.1343	101.217	106.515	52.3652	73.643	0.735299	0.508376	7.482	89.092	100	-0.627	40.776	79.775	88.157	start BL
05/15/2019	09:12:20.364	662	90.634	163.33	75.0122	100.39	111.139	50.8488	73.122	0.824521	0.542477	7.681	89.463	100	-0.634	40.786	79.686	88.16	start BL
05/15/2019	09:12:21.026	650	92.308	162.048	74.1577	98.788	102.757	49.0575	70.5736	0.760897	0.522586	7.832	89.802	100	-0.631	40.786	79.928	88.154	start BL
05/15/2019	09:12:21.676	620	96.774	159.18	73.4253	98.039	104.483	46.5021	70.5233	0.822156	0.554933	7.922	88.699	100	-0.625	40.784	79.667	88.151	start BL
05/15/2019	09:12:22.296	612	98.039	153.748	72.937	96.252	104.318	49.8522	67.4801	0.807134	0.522112	7.955	86.971	100	-0.628	40.793	79.56	88.141	start BL
05/15/2019	09:12:22.908	594	101.01	156.799	74.5239	99.142	105.06	48.8221	68.9631	0.815477	0.535293	8.161	87.229	100	-0.62	40.789	79.486	88.142	start BL
05/15/2019	09:12:23.502	608	98.684	159.424	76.6602	100.77	110.638	55.1266	71.3106	0.778445	0.501739	8.212	88.613	100	-0.614	40.773	79.348	88.161	start BL
05/15/2019	09:12:24.110	640	93.75	161.865	78.186	101.651	110.497	56.7033	75.9442	0.708334	0.486835	8.529	93.828	100	-0.636	40.781	79.657	88.133	start BL
05/15/2019	09:12:24.750	678	88.496	163.635	75.9888	100.622	113.046	52.078	75.2223	0.8105	0.539319	8.914	97.876	100	-0.636	40.787	79.886	88.144	start BL
05/15/2019	09:12:25.428	676	88.757	162.048	74.8291	98.516	119.453	52.5457	74.498	0.898109	0.560114	8.687	94.9	100	-0.64	40.782	79.57	88.154	start BL
05/15/2019	09:12:26.104	674	89.021	159.79	73.9136	98.421	106.678	51.7484	73.4207	0.748149	0.51491	9.043	96.875	100	-0.64	40.789	79.541	88.146	start BL
05/15/2019	09:12:26.778	664	90.361	158.447	73.4863	96.64	111.775	48.4745	72.1367	0.877505	0.56632	8.947	92.452	100	-0.635	40.775	79.433	88.142	start BL
05/15/2019	09:12:27.442	650	92.308	156.006	73.3643	95.856	112.043	52.4979	72.2179	0.824527	0.531451	8.835	88.871	100	-0.63	40.795	79.562	88.149	start BL
05/15/2019	09:12:28.092	634	94.637	152.71	72.3877	94.887	108.913	52.5129	72.2993	0.780096	0.517847	8.947	88.699	100	-0.63	40.79	79.429	88.146	start BL
05/15/2019	09:12:28.726	614	97.72	153.931	73.5474	97.281	106.9	51.1475	71.375	0.781117	0.521538	8.826	92.311	100	-0.631	40.777	79.847	88.153	start BL
05/15/2019	09:12:29.340	618	97.087	156.921	74.2798	98.948	109.07	54.325	73.2549	0.747327	0.501927	8.688	96.334	100	-0.624	40.78	79.593	88.159	start BL
05/15/2019	09:12:29.958	652	92.025	162.048	75.5615	99.947	112.683	54.7028	74.0465	0.783021	0.514541	8.757	99.026	100	-0.632	40.777	79.604	88.153	start BL
05/15/2019	09:12:30.610	672	89.286	161.56	74.585	98.817	114.403	52.3202	72.6537	0.8545	0.542667	8.85	99.943	100	-0.648	40.777	79.664	88.153	start BL
05/15/2019	09:12:31.282	694	86.455	160.4	74.646	98.426	106.592	51.2027	73.9436	0.749078	0.519639	8.8	98.234	100	-0.633	40.772	79.508	88.188	start BL
05/15/2019	09:12:31.976	686	87.464	161.011	73.6084	96.754	106.039	45.6358	68.8918	0.876784	0.569632	8.801	96.782	100	-0.623	40.789	79.766	88.173	start BL
05/15/2019	09:12:32.662	692	86.705	156.738	73.1812	96.158	102.151	48.3632	68.5582	0.784552	0.52655	8.685	93.096	100	-0.619	40.783	79.878	88.15	start BL
05/15/2019	09:12:33.354	654	91.743	155.334	71.2891	93.225	103.027	48.7542	68.5488	0.791744	0.526784	8.796	91.005	100	-0.612	40.799	79.803	88.224	start BL
05/15/2019	09:12:34.008	626	95.847	150.94	70.0073	93.448	102.818	49.7623	69.1678	0.767065	0.516018	8.627	88.337	100	-0.612	40.779	79.629	88.147	start BL
05/15/2019	09:12:34.634	612	98.039	150.696	71.9604	95.148	103.476	50.8552	68.3131	0.770283	0.508529	8.574	91.958	100	-0.601	40.778	79.576	88.155	start BL
05/15/2019	09:12:35.246	596	100.671	152.71	73.1812	97.483	105.15	53.3413	70.4455	0.735449	0.492714	8.733	96.328	100	-0.6	40.784	79.333	88.156	start BL
05/15/2019	09:12:35.842	628	95.541	156.799	76.5381	100.39	110.888	56.5955	73.0581	0.743142	0.489616	8.566	98.935	100	-0.602	40.795	79.787	88.064	start BL
05/15/2019	09:12:36.470	634	94.637	161.682	77.0874	104.23	117.219	58.2106	77.0073	0.766274	0.503404	8.343	96.71	100	-0.613	40.779	79.763	88.151	start BL
05/15/2019	09:12:37.104	654	91.743	164.185	79.1626	103.958	115.939	58.4529	79.5889	0.722293	0.495832	8.265	94.37	100	-0.612	40.761	79.638	88.154	start BL
05/15/2019	09:12:37.758	660	90.909	164.795	80.5054	105.112	110.28	57.2342	78.3201	0.67729	0.481008	8.492	95.844	100	-0.611	40.789	79.583	88.227	start BL
05/15/2019	09:12:38.418	676	88.757	164.368	80.6885	104.218	107.873	56.1094	76.0558	0.680596	0.479855	8.667	94.24	100	-0.607	40.799	79.613	88.247	start BL
05/15/2019	09:12:39.094	650	92.308	164.429	79.3457	104.638	108.579	53.4379	74.7227	0.737945	0.507844	8.645	89.159	100	-0.599	40.78	79.859	88.275	start BL
05/15/2019	09:12:39.744	664	90.361	162.72	80.9937	101.807	104.13	51.842	74.3464	0.703303	0.502142	9.087	90.305	100	-0.595	40.792	79.741	88.23	start BL
05/15/2019	09:12:40.408	662	90.634	160.889	78.0029	100.931	111.421	51.2632	72.3471	0.831516	0.539914	8.974	91.402	100	-0.583	40.788	79.836	88.293	start BL
05/15/2019	09:12:41.070	646	92.879	162.903	77.6978	102.217	108.335	53.104	72.9981	0.756606	0.509816	8.912	93.851	100	-0.568	40.788	79.8	88.285	start BL
05/15/2019	09:12:41.716	640	93.75	162.231	78.064	100.92	104.033	53.1779	71.1399	0.714861	0.488836	8.722	94.36	100	-0.559	40.77	79.759	88.148	start BL
05/15/2019	09:12:42.356	672	89.286	163.757	78.6743	101.719	108.838	54.4556	72.0263	0.755038	0.499665	8.39	92.107	100	-0.559	40.773	79.458	88.156	start BL
05/15/2019	09:12:43.028	690	86.957	164.246	76.9653	100.972	104.507	49.4222	72.7454	0.757226	0.527092	7.969	89.462	100	-0.561	40.763	79.693	88.157	start BL
05/15/2019	09:12:43.718	694	86.455	161.072	74.4019	97.843	105.522	50.5037	71.623	0.76817	0.521393	8.011	88.022	100	-0.574	40.798	79.568	88.167	start BL
05/15/2019	09:12:44.412	712	84.27	158.203	73.1812	95.694	104.073	46.2257	69.1462	0.8366	0.555836	7.861	86.601	100	-0.571	40.781	79.66	88.15	start BL
05/15/2019	09:12:45.124	702	85.47	157.349	71.7773	95	108.041	45.5522	68.8442	0.907684	0.57838	7.736	85.708	100	-0.576	40.775	79.649	88.144	start BL
05/15/2019	09:12:45.826	664	90.361	155.518	70.0073	93.403	115.484	46.7178	69.8438	0.984569	0.59546	8.174	88.275	100	-0.584	40.794	79.58	88.146	start BL
05/15/2019	09:12:46.490	652	92.025	151.978	70.9839	93.219	106.504	49.0729	70.5787	0.81372	0.53924	8.22	87.772	100	-0.574	40.78	79.884	88.151	start BL
05/15/2019	09:12:47.142	648	92.593	150.635	70.6177	93.328	107.954	47.8257	70.9226	0.847799	0.55698	8.044	89.621	100	-0.568	40.772	79.697	88.146	start BL
05/15/2019	09:12:47.790	626	95.847	150.635	70.0684	94.194	107.069	50.2838	70.0424	0.810727	0.530361	7.958	91.332	100	-0.557	40.781	79.686	88.149	start BL
05/15/2019	09:12:48.416	612	98.039	153.137	73.7305	97.438	115.083	54.7244	72.2827	0.835033	0.524478	8.363	96.185	100	-0.564	40.793	79.845	88.153	start BL
05/15/2019	09:12:49.028	612	98.039	157.532	76.1719	101.045	112.112	57.3962	74.5473	0.733972	0.488045	8.287	98.007	100	-0.555	40.792	79.483	88.153	start BL
05/15/2019	09:12:49.640	632	94.937	160.095	78.6133	102.457	121.06	57.8113	76.1983	0.830049	0.522456	8.48	99.927	100	-0.559	40.786	79.677	88.144	start BL
05/15/2019	09:12:50.272	670	89.552	164.124	78.3691	104.776	112.089	56.3744	78.4611	0.710096	0.497058	8.741	99.7	100	-0.571	40.779	79.812	88.16	start BL
05/15/2019	09:12:50.942	674	89.021	165.527	78.4912	105.388	115.017	56.6902	78.5243	0.742787	0.507115	8.849	97.466	100	-0.564	40.788	79.784	88.15	start BL
05/15/2019	09:12:51.616	674	89.021	166.26	79.895	105.591	106.953	51.8166	75.3692	0.731552	0.515521	8.792	95.964	100	-0.567	40.955	79.711	88.155	start BL
05/15/2019	09:12:52.290	686	87.464	164.856	79.834	103.675	106.238	52.8505	75.3867	0.708182	0.502527	8.778	93.617	100	-0.561	41.555	79.8	88.149	start BL
05/15/2019	09:12:52.976	666	90.09	163.269	78.7964	100.561	107.476	51.7786	72.4061	0.769239	0.518232	8.866	90.576	100	-0.554	41.573	79.934	88.148	start BL
05/15/2019	09:12:53.642	672	89.286	160.95	76.7212	100.339	108.739	50.641	70.8583	0.819914	0.534287	8.994	90.557	100	-0.552	41.569	79.867	88.15	start BL
05/15/2019	09:12:54.314	642	93.458	161.499	77.3315	101.913	105.665	52.6278	70.4129	0.753237	0.501939	8.818	92.256	100	-0.531	41.576	79.931	88.146	start BL
05/15/2019	09:12:54.956	662	90.634	161.743	77.5146	100.309	105.86	55.3785	72.7711	0.693706	0.476872	8.518	93.702	100	-0.537	41.565	79.702	88.156	start BL
05/15/2019	09:12:55.618	678	88.496	162.659	75.4395	100.344	111.316	52.162	73.2387	0.807684	0.531405	8.213	92.161	100	-0.556	41.569	79.926	88.157	start BL
05/15/2019	09:12:56.296	688	87.209	162.231	74.0356	98.572	112.247	49.0787	73.252	0.862346	0.562763	8.058	90.681	100	-0.551	41.578	79.848	88.149	start BL
05/15/2019	09:12:56.984	684	87.719	159.241	73.1201	97.413	109.607	49.9724	70.6026	0.844656	0.544078	7.927	90.215	100	-0.544	41.575	79.598	88.157	start BL
05/15/2019	09:12:57.668	666	90.09	156.494	71.5942	95.112	105.341	47.7376	69.503	0.828789	0.546828	8.125	91.647	100	-0.542	41.557	79.618	88.145	start BL
05/15/2019	09:12:58.334	672	89.286	151.978	71.5332	92.498	108.285	46.3185	68.4303	0.905536	0.572252	7.885	88.728	100	-0.534	41.559	79.486	88.15	start BL
05/15/2019	09:12:59.006	644	93.168	153.87	69.397	94.296	105.601	46.2041	68.537	0.866637	0.562465	8.115	87.556	100	-0.527	41.558	79.706	88.15	start BL
05/15/2019	09:12:59.650	658	91.185	154.968	71.4722	95.279	103.853	52.7494	70.5481	0.724379	0.492076	8.318	90.431	100	-0.528	41.58	79.721	88.073	start BL
05/15/2019	09:13:00.308	674	89.021	156.677	71.2891	94.967	112.567	51.3373	72.9969	0.838799	0.54394	8.552	96.442	100	-0.535	41.558	79.522	88.084	start BL
05/15/2019	09:13:00.982	700	85.714	157.227	69.2139	94.457	110.51	49.6337	72.4407	0.840366	0.550868	8.575	97.832	100	-0.541	41.547	79.667	88.157	start BL
05/15/2019	09:13:01.682	688	87.209	155.64	70.3735	93.773	111.595	49.0525	72.3446	0.864506	0.560441	8.664	99.601	100	-0.54	41.569	79.801	88.15	start BL
05/15/2019	09:13:02.370	688	87.209	153.687	69.8853	92.205	109.797	47.6676	70.0459	0.886979	0.565856	8.709	97.941	100	-0.541	41.568	79.45	88.137	start BL
05/15/2019	09:13:03.058	648	92.593	150.94	67.4438	92.303	112.484	48.992	70.5363	0.900137	0.564455	8.337	92.576	100	-0.538	41.564	79.513	88.154	start BL
05/15/2019	09:13:03.706	626	95.847	149.841	70.3735	93.846	110.202	52.0149	70.8827	0.820888	0.528003	9.038	97.026	100	-0.547	41.563	79.937	88.158	start BL
05/15/2019	09:13:04.332	616	97.403	153.259	73.5474	97.435	108.959	55.6667	72.4161	0.735918	0.489104	8.997	98.537	100	-0.542	41.571	79.617	88.074	start BL
05/15/2019	09:13:04.948	644	93.168	157.043	76.2939	99.914	108.57	56.2394	75.2749	0.695193	0.481999	9.053	102.037	100	-0.554	41.559	79.685	88.004	start BL
05/15/2019	09:13:05.592	670	89.552	160.095	75.4395	101.851	111.29	55.2482	77.8447	0.71992	0.503566	8.878	102.203	100	-0.573	41.563	79.795	87.996	start BL
05/15/2019	09:13:06.262	668	89.82	163.391	76.1108	101.586	119.353	52.6228	76.7826	0.869081	0.5591	9.015	103.993	100	-0.571	41.57	79.9	88.01	start BL
05/15/2019	09:13:06.930	684	87.719	162.109	77.0874	101.737	114.169	53.5702	78.8837	0.768208	0.530783	9.001	103.61	100	-0.568	41.562	79.689	88.072	start BL
05/15/2019	09:13:07.614	668	89.82	161.377	76.5991	101.349	113.172	53.0382	74.9902	0.801891	0.531349	8.91	99.102	100	-0.567	41.573	79.85	88.15	start BL
05/15/2019	09:13:08.282	656	91.463	158.081	76.7822	99.484	111.26	54.2793	73.4037	0.776269	0.512141	8.967	94.771	100	-0.569	41.566	79.663	88.025	start BL
05/15/2019	09:13:08.938	632	94.937	158.569	77.6367	101.344	110.597	55.5248	74.1953	0.742266	0.497956	9.008	92.751	100	-0.561	41.565	80.011	88.05	start BL
05/15/2019	09:13:09.570	636	94.34	160.767	77.6978	100.616	106.548	55.6084	73.4286	0.693733	0.478092	8.866	93.498	100	-0.561	41.566	79.91	88.057	start BL
05/15/2019	09:13:10.206	640	93.75	160.217	78.4912	101.417	105.758	53.2343	73.1205	0.718315	0.49664	8.784	96.278	100	-0.573	41.569	79.756	87.91	start BL
05/15/2019	09:13:10.846	642	93.458	159.851	76.7822	100.825	110.605	54.1744	74.237	0.760148	0.510202	8.679	97.246	100	-0.584	41.554	79.831	87.914	start BL
05/15/2019	09:13:11.488	638	94.044	159.851	76.1719	99.81	107.529	51.4017	74.4595	0.753791	0.521972	8.398	94.93	100	-0.585	41.545	79.896	88.039	start BL
05/15/2019	09:13:12.126	634	94.637	159.546	75.7446	99.301	109.045	50.9261	73.7715	0.787825	0.532981	8.272	93.443	100	-0.587	40.784	79.889	87.93	start BL
05/15/2019	09:13:12.760	622	96.463	157.166	75.4395	98.579	105.999	54.1094	74.3671	0.697742	0.489527	8.05	89.551	100	-0.587	40.786	79.839	88.067	start BL
05/15/2019	09:13:13.382	612	98.039	154.236	73.6694	96.296	108.655	55.8717	73.8273	0.714959	0.485789	7.982	85.9	100	-0.585	40.774	79.751	87.985	start BL
05/15/2019	09:13:13.994	592	101.351	154.724	73.5474	97.834	109.405	53.0061	72.1587	0.78159	0.515504	8.146	85.521	100	-0.581	40.782	79.444	88.015	start BL
05/15/2019	09:13:14.586	586	102.389	155.457	74.5239	99.336	116.439	54.6657	73.0739	0.845358	0.530522	8.236	87	100	-0.569	40.785	79.817	87.972	start BL
05/15/2019	09:13:15.172	604	99.338	158.997	77.3315	100.508	107.748	59.3417	75.0354	0.645106	0.449252	8.519	90.83	100	-0.569	40.788	79.527	87.922	start BL
05/15/2019	09:13:15.776	628	95.541	160.767	77.5757	100.318	112.319	56.7068	77.0478	0.721792	0.495129	8.63	92.112	100	-0.579	40.775	79.761	87.92	start BL
05/15/2019	09:13:16.404	650	92.308	160.522	76.6602	99.598	113.743	56.6547	77.4328	0.737259	0.501905	8.898	94.615	100	-0.591	40.785	79.663	87.988	start BL
05/15/2019	09:13:17.054	662	90.634	160.217	74.2798	99.379	120.683	54.4506	77.0281	0.859841	0.548811	8.76	92.342	100	-0.582	40.778	79.829	87.996	start BL
05/15/2019	09:13:17.716	646	92.879	160.339	73.3643	96.703	109.563	54.7968	75.4662	0.725699	0.499858	8.552	88.476	100	-0.574	40.786	79.713	87.988	start BL
05/15/2019	09:13:18.362	636	94.34	157.715	73.3643	96.516	110.561	52.7197	73.1461	0.790766	0.523163	8.751	88.475	100	-0.565	40.779	79.985	87.991	start BL
05/15/2019	09:13:18.998	616	97.403	154.602	73.6694	96.171	104.639	49.6344	71.0579	0.774085	0.525662	8.964	88.427	100	-0.555	40.783	79.61	87.94	start BL
05/15/2019	09:13:19.614	590	101.695	153.87	73.6694	97.272	105.807	54.7569	71.8466	0.710545	0.482484	8.983	88.486	100	-0.546	40.79	79.54	88.045	start BL
05/15/2019	09:13:20.204	584	102.74	155.151	75.8057	100.673	105.869	55.6616	72.4049	0.693425	0.474241	8.798	89.934	100	-0.532	40.786	79.611	87.92	start BL
05/15/2019	09:13:20.788	580	103.448	159.302	79.0405	102.305	106.97	59.1412	75.4295	0.634088	0.447124	8.574	90.684	100	-0.54	40.774	79.7	87.921	start BL
05/15/2019	09:13:21.368	596	100.671	162.17	79.7729	106.004	114.384	61.4205	78.4741	0.674919	0.463033	8.579	93.306	100	-0.569	40.786	79.761	88	start BL
05/15/2019	09:13:21.964	602	99.668	163.635	80.8105	105.073	106.902	58.749	79.6329	0.604691	0.450442	8.525	93.592	100	-0.57	40.792	79.824	87.989	start BL
05/15/2019	09:13:22.566	614	97.72	164.063	82.3975	106.039	106.871	58.645	77.5651	0.621745	0.451253	8.831	95.496	100	-0.566	40.776	79.452	88.081	start BL
05/15/2019	09:13:23.180	634	94.637	166.138	81.665	105.664	108.336	57.1094	77.5018	0.660968	0.472847	8.593	90.838	100	-0.577	40.785	79.691	88.001	start BL
05/15/2019	09:13:23.814	614	97.72	166.687	80.8716	106.522	107.084	53.4698	75.0711	0.714175	0.500673	8.889	91.529	100	-0.571	40.783	79.698	88.066	start BL
05/15/2019	09:13:24.428	616	97.403	163.513	80.7495	104.451	106.99	53.6191	74.4191	0.717167	0.49884	8.938	87.548	100	-0.565	40.775	79.842	88.074	start BL
05/15/2019	09:13:25.044	610	98.361	165.955	81.1157	105.34	109.093	52.9508	73.9143	0.759553	0.514625	9.24	88.674	100	-0.564	40.796	80.006	88.156	start BL
05/15/2019	09:13:25.654	608	98.684	166.077	81.543	105.923	106.793	53.2951	72.8531	0.734319	0.500947	9.004	87.959	100	-0.565	40.785	79.922	87.945	start BL
05/15/2019	09:13:26.262	618	97.087	166.809	81.7261	106.51	106.534	54.2891	74.6651	0.699717	0.490404	8.755	86.745	100	-0.583	40.794	79.79	87.978	start BL
05/15/2019	09:13:26.880	622	96.463	166.443	80.6885	104.384	102.712	50.8836	72.2079	0.717771	0.504601	8.581	85.803	100	-0.583	40.804	79.769	87.944	start BL
05/15/2019	09:13:27.502	614	97.72	165.039	78.6743	102.503	102.756	50.2485	70.0497	0.74958	0.510994	8.413	86.965	100	-0.576	40.787	79.753	87.994	start BL
05/15/2019	09:13:28.116	606	99.01	161.987	79.1626	102.463	99.1513	50.9677	70.0365	0.687978	0.48596	8.477	89.216	100	-0.573	40.782	79.759	88.149	start BL
05/15/2019	09:13:28.722	596	100.671	161.011	77.5757	100.003	105.64	49.4292	68.9353	0.815412	0.532097	8.359	86.147	100	-0.585	40.8	80.151	88.146	start BL
05/15/2019	09:13:29.318	588	102.041	156.799	77.4536	99.042	102.511	52.0923	69.0389	0.730294	0.491837	8.149	83.333	100	-0.586	40.778	79.654	88.159	start BL
05/15/2019	09:13:29.906	576	104.167	157.837	75.8667	99.991	103.866	52.3818	68.2624	0.754215	0.49568	8.595	87.096	100	-0.612	40.788	79.828	88.152	start BL
05/15/2019	09:13:30.482	568	105.634	158.569	78.0029	101.542	106.661	55.7719	71.156	0.715177	0.47711	8.631	87.241	100	-0.607	40.79	79.951	88.178	start BL
05/15/2019	09:13:31.050	578	103.806	161.865	79.5288	114.44	109.473	56.119	71.6896	0.744237	0.487372	8.744	89.667	100	-0.622	40.801	79.639	88.094	start BL
05/15/2019	09:13:31.628	212	283.019	94.6045	86.1816	93.032	105.746	53.577	72.9457	0.715177	0.493343	8.522	88.77	100	-0.649	40.777	80.002	88.12	start BL
05/15/2019	09:13:31.840	388	154.639	157.654	78.4302	102.227	74.4028	63.7821	83.4393	0.127287	0.142746	9.001	92.243	100	-0.709	40.76	79.742	88.149	start BL
05/15/2019	09:13:32.228	608	98.684	164.124	77.0874	100.969	108.016	52.4105	65.2273	0.852485	0.514789	8.991	92.771	100	-0.682	40.801	79.826	88.137	start BL
05/15/2019	09:13:32.836	608	98.684	159.302	75.1953	98.08	102.816	51.8587	72.6935	0.700987	0.495616	8.621	88.364	100	-0.705	40.79	79.871	88.147	start BL
05/15/2019	09:13:33.444	630	95.238	157.104	74.2798	97.632	101.561	47.8388	69.0437	0.778089	0.528965	8.626	86.364	100	-0.697	40.784	79.53	88.12	start BL
05/15/2019	09:13:34.074	604	99.338	156.86	73.4863	95.577	103.971	48.5809	69.0946	0.801659	0.532746	8.508	83.611	100	-0.705	40.799	79.524	88.153	start BL
05/15/2019	09:13:34.678	612	98.039	155.884	73.9136	95.745	105.214	48.3516	69.7933	0.81473	0.540447	9.211	88.086	100	-0.699	40.776	79.914	88.151	start BL
05/15/2019	09:13:35.290	596	100.671	155.09	71.7163	95.05	106.158	48.7902	69.7601	0.822355	0.540399	9.29	87.327	100	-0.713	40.777	79.921	88.145	start BL
05/15/2019	09:13:35.886	596	100.671	152.161	72.4487	94.534	107.103	51.4648	70.9555	0.784127	0.519483	9.274	88.619	100	-0.699	40.789	79.817	88.137	start BL
05/15/2019	09:13:36.482	606	99.01	151.062	72.2656	95.112	106.721	51.3961	70.3542	0.786375	0.518406	8.79	87.501	100	-0.709	40.78	79.753	88.221	start BL
05/15/2019	09:13:37.088	602	99.668	154.907	73.6084	97.609	108.65	52.9651	71.7796	0.775777	0.512517	9.03	91.733	100	-0.708	40.782	79.955	88.161	start BL
05/15/2019	09:13:37.690	628	95.541	157.227	73.4863	98.665	110.365	53.7383	71.9408	0.787133	0.513087	8.931	91.024	100	-0.716	40.772	79.896	88.153	start BL
05/15/2019	09:13:38.318	648	92.593	160.278	74.4629	98.489	109.297	52.3119	73.3906	0.776462	0.521378	8.859	91.104	100	-0.72	40.792	80.007	88.152	start BL
05/15/2019	09:13:38.966	652	92.025	159.241	74.4019	98.251	108.357	50.4215	72.4546	0.799605	0.53467	8.997	90.951	100	-0.722	40.803	79.928	88.146	start BL
05/15/2019	09:13:39.618	660	90.909	157.959	73.1812	95.932	103.245	48.9987	70.2449	0.772252	0.525415	8.858	90.574	100	-0.722	40.795	79.996	88.154	start BL
05/15/2019	09:13:40.278	658	91.185	156.372	73.2422	96.64	106.088	47.7055	70.4949	0.828179	0.550321	9.19	92.764	100	-0.73	40.773	79.736	88.144	start BL
05/15/2019	09:13:40.936	664	90.361	156.86	73.6084	95.988	113.494	47.4624	68.8754	0.958706	0.581806	8.996	89.868	100	-0.714	40.779	79.963	88.146	start BL
05/15/2019	09:13:41.600	660	90.909	160.034	73.7915	97.535	109.33	49.6905	70.7864	0.842526	0.5455	8.95	89.396	100	-0.716	40.77	79.917	88.164	start BL
05/15/2019	09:13:42.260	666	90.09	158.447	72.998	97.168	109.913	52.0104	72.0651	0.803474	0.526803	8.827	90.973	100	-0.727	40.778	79.992	88.159	start BL
05/15/2019	09:13:42.926	684	87.719	156.433	72.2656	95.011	107.341	47.7166	69.9874	0.851937	0.555469	8.882	94.668	100	-0.726	40.776	80.21	88.154	start BL
05/15/2019	09:13:43.610	690	86.957	155.64	71.228	93.221	103.419	48.4161	70.5246	0.779914	0.531846	8.823	95.834	100	-0.73	40.784	79.937	88.146	start BL
05/15/2019	09:13:44.300	652	92.025	152.893	69.458	92.579	107.885	45.624	68.5467	0.908294	0.577104	8.589	94.827	100	-0.732	40.788	80.13	88.141	start BL
05/15/2019	09:13:44.952	636	94.34	149.231	69.1528	93.128	104.158	47.9974	69.6318	0.80653	0.539184	8.607	94.258	100	-0.727	40.775	79.854	88.16	start BL
05/15/2019	09:13:45.588	628	95.541	151.855	71.228	93.309	107.82	50.9524	69.5107	0.81811	0.52743	8.438	92.629	100	-0.728	40.771	79.88	88.139	start BL
05/15/2019	09:13:46.216	652	92.025	153.87	71.2891	94.543	109.392	52.5757	71.6957	0.792466	0.519383	8.616	94.876	100	-0.737	40.794	79.573	88.119	start BL
05/15/2019	09:13:46.868	662	90.634	156.677	71.9604	96.821	109.652	51.8039	73.7285	0.784605	0.527559	8.762	96.942	100	-0.75	40.813	79.907	87.968	start BL
05/15/2019	09:13:47.530	654	91.743	156.86	72.5708	97.657	111.033	52.0743	73.95	0.797276	0.531001	8.804	99.648	100	-0.745	40.788	79.837	88.052	start BL
05/15/2019	09:13:48.184	666	90.09	158.752	72.937	98.017	118.755	54.0826	74.5313	0.867723	0.544587	8.69	100.18	100	-0.74	40.779	79.88	88.011	start BL
05/15/2019	09:13:48.850	674	89.021	158.325	74.0356	97.701	113.011	50.6381	74.4254	0.838054	0.551917	8.681	97.189	100	-0.742	40.809	79.902	88.138	start BL
05/15/2019	09:13:49.524	670	89.552	156.494	73.7915	96.388	117.48	52.4223	73.6382	0.883482	0.553778	8.846	94.701	100	-0.747	40.789	79.94	88.143	start BL
05/15/2019	09:13:50.194	666	90.09	156.067	74.1577	97.379	107.171	52.7044	73.4578	0.741468	0.508222	9.054	94.706	100	-0.741	40.781	80.008	87.985	start BL
05/15/2019	09:13:50.860	680	88.235	157.898	75.0122	97.845	110.071	52.9565	73.9229	0.772629	0.51889	8.908	95.483	100	-0.745	40.801	80.013	87.92	start BL
05/15/2019	09:13:51.540	710	84.507	159.363	72.6929	96.921	115.535	52.4943	73.37	0.85921	0.54564	9.079	99.448	100	-0.736	40.772	79.931	87.922	start BL
05/15/2019	09:13:52.250	698	85.96	158.813	71.6553	95.629	113.468	50.1524	73.1153	0.865963	0.558002	8.977	98.025	100	-0.756	40.783	79.847	87.909	start BL
05/15/2019	09:13:52.948	718	83.565	155.029	70.0684	92.576	109.822	46.594	73.0756	0.865243	0.575732	8.683	96.094	100	-0.759	40.791	79.76	87.916	start BL
05/15/2019	09:13:53.666	706	84.986	152.71	67.9932	91.048	109.015	47.8152	71.3681	0.857524	0.561389	8.483	95.284	100	-0.754	40.473	79.785	87.981	start BL
05/15/2019	09:13:54.372	678	88.496	148.743	68.2373	90.579	106.51	48.3924	67.8398	0.856693	0.545655	8.473	95.223	100	-0.74	39.616	79.988	87.984	start BL
05/15/2019	09:13:55.050	658	91.185	148.56	67.8711	90.621	111.584	49.119	70.4674	0.886432	0.559801	8.376	92.915	100	-0.732	39.624	79.811	87.892	start BL
05/15/2019	09:13:55.708	664	90.361	150.696	69.7632	92.674	114.101	51.0554	70.1541	0.898679	0.552544	8.384	94.52	100	-0.74	39.597	79.547	87.906	start BL
05/15/2019	09:13:56.372	680	88.235	153.687	68.9697	93.713	118.511	54.3755	74.5416	0.860404	0.541179	8.316	98.534	100	-0.749	39.611	79.586	87.903	start BL
05/15/2019	09:13:57.052	660	90.909	154.236	70.0073	94.29	116.172	54.4065	74.5325	0.828703	0.531672	8.819	103.102	100	-0.759	39.621	79.854	87.935	start BL
05/15/2019	09:13:57.712	652	92.025	154.968	71.106	97.159	109.295	54.6902	76.2561	0.716072	0.49961	8.459	101.413	100	-0.752	39.626	79.831	87.893	start BL
05/15/2019	09:13:58.364	624	96.154	154.175	73.2422	97.062	111.468	54.2897	75.9544	0.752799	0.512957	8.327	98.872	100	-0.739	39.609	79.786	87.912	start BL
05/15/2019	09:13:58.988	622	96.463	154.236	75.6836	99.498	110.038	56.7126	77.593	0.68724	0.484607	8.375	96.141	100	-0.745	39.623	79.811	87.909	start BL
05/15/2019	09:13:59.610	612	98.039	158.997	78.5522	104.32	112.026	60.4553	77.9154	0.661885	0.460347	8.807	97.925	100	-0.738	39.633	79.906	87.916	start BL
05/15/2019	09:14:00.222	638	94.044	163.025	82.3364	106.614	114.959	60.848	80.9597	0.668374	0.4707	8.827	97.171	100	-0.73	39.613	79.837	87.92	start BL
05/15/2019	09:14:00.860	694	86.455	168.396	83.313	107.249	121.89	62.4545	81.6751	0.727703	0.487615	8.873	99.164	100	-0.743	39.616	79.865	87.917	start BL
05/15/2019	09:14:01.554	710	84.507	170.654	81.1157	108.028	111.011	58.7575	79.6927	0.655686	0.470705	9.039	100.99	100	-0.765	39.613	79.965	87.919	start BL
05/15/2019	09:14:02.264	732	81.967	168.396	81.7261	104.541	109.527	53.0906	78.6779	0.717314	0.515276	8.972	97.86	100	-0.755	39.622	79.752	87.917	start BL
05/15/2019	09:14:02.996	692	86.705	167.358	80.2612	104.297	108.189	52.5146	74.0186	0.752162	0.514601	8.779	93.203	100	-0.769	39.635	80.011	87.917	start BL
05/15/2019	09:14:03.688	700	85.714	162.72	77.0264	100.797	100.808	51.96	70.4488	0.693379	0.484563	8.664	89.786	100	-0.757	39.614	79.934	87.89	start BL
05/15/2019	09:14:04.388	680	88.235	161.438	77.1484	100.458	106.792	50.4774	71.4473	0.788199	0.52733	8.848	89.492	100	-0.745	39.624	79.809	87.911	start BL
05/15/2019	09:14:05.068	638	94.044	161.621	77.0264	100.863	104.678	51.8356	71.2281	0.741882	0.504811	8.168	87.019	100	-0.744	39.62	79.666	87.895	start BL
05/15/2019	09:14:05.706	662	90.634	162.659	78.4302	101.763	105.596	55.6951	73.3723	0.680106	0.472564	7.818	90.095	100	-0.746	39.625	79.371	87.928	start BL
05/15/2019	09:14:06.368	692	86.705	163.33	76.2939	99.36	108.07	51.1865	73.5555	0.773341	0.526358	7.754	91.815	100	-0.763	39.628	79.409	87.917	start BL
05/15/2019	09:14:07.060	678	88.496	162.415	74.0967	99.649	110.94	48.0071	73.178	0.860004	0.567272	7.353	89.955	100	-0.756	39.626	79.675	87.891	start BL
05/15/2019	09:14:07.738	674	89.021	159.058	73.3032	96.71	108.918	47.5954	71.5939	0.856536	0.563017	7.54	88.651	100	-0.76	40.065	79.688	87.91	start BL
05/15/2019	09:14:08.412	682	87.977	157.41	71.106	94.605	109.812	49.9576	70.7909	0.845504	0.54506	7.559	88.856	100	-0.754	40.768	79.588	87.921	start BL
05/15/2019	09:14:09.094	662	90.634	153.809	70.8008	94.003	106.361	47.7105	70.2691	0.834658	0.551429	7.693	87.454	100	-0.752	40.784	79.235	87.91	start BL
05/15/2019	09:14:09.756	626	95.847	153.32	70.9839	94.705	107.065	48.6415	68.6508	0.851021	0.545682	8.268	88.597	100	-0.754	40.794	79.462	87.912	start BL
05/15/2019	09:14:10.382	626	95.847	155.457	72.8149	96.91	104.234	54.1671	72.5327	0.69026	0.480329	8.242	90.106	100	-0.724	40.78	79.548	87.915	start BL
05/15/2019	09:14:11.008	648	92.593	157.104	74.646	97.956	110.687	54.9399	73.3016	0.760513	0.503645	8.365	95.882	100	-0.749	40.776	79.246	87.903	start BL
05/15/2019	09:14:11.656	678	88.496	159.729	72.3877	96.682	116.463	50.4065	74.3181	0.888837	0.56719	8.655	98.026	100	-0.752	40.785	79.443	87.93	start BL
05/15/2019	09:14:12.334	680	88.235	159.058	71.5942	95.852	114.236	51.0246	75.2071	0.840495	0.55334	8.864	100.093	100	-0.748	40.779	79.426	87.916	start BL
05/15/2019	09:14:13.014	664	90.361	158.02	70.3735	95.343	118.205	49.8545	72.5171	0.942539	0.578236	8.848	100.7	100	-0.744	40.78	79.587	87.903	start BL
05/15/2019	09:14:13.678	652	92.025	156.006	71.7773	95.493	118.265	50.2424	72.6603	0.936176	0.575172	8.918	99.446	100	-0.737	40.783	79.622	87.903	start BL
05/15/2019	09:14:14.330	632	94.937	157.898	73.6084	97.986	112.982	51.2543	72.2352	0.854533	0.546348	9.161	97.339	100	-0.738	40.789	79.594	87.901	start BL
05/15/2019	09:14:14.962	628	95.541	157.898	75.0122	98.966	106.946	55.2397	74.6846	0.692328	0.48348	9.291	96.146	100	-0.747	40.774	79.369	87.906	start BL
05/15/2019	09:14:15.590	654	91.743	159.546	73.4863	98.091	111.835	50.9606	74.924	0.812476	0.544321	9.227	98.571	100	-0.762	40.777	79.625	87.902	start BL
05/15/2019	09:14:16.244	662	90.634	158.691	73.2422	96.997	114.612	48.5693	75.1545	0.878757	0.576228	9.228	102.558	100	-0.766	40.774	79.529	87.923	start BL
05/15/2019	09:14:16.906	678	88.496	158.081	71.8994	96.103	113.67	50.9135	74.9922	0.836839	0.552094	8.975	102.017	100	-0.76	40.783	79.577	87.917	start BL
05/15/2019	09:14:17.584	664	90.361	158.142	71.4722	95.587	108.982	51.326	72.7374	0.792656	0.52904	9.048	101.943	100	-0.75	40.781	79.62	87.946	start BL
05/15/2019	09:14:18.248	636	94.34	154.114	70.4346	94.923	107.337	50.4766	71.0917	0.799819	0.529738	8.895	97.15	100	-0.734	40.782	79.479	87.947	start BL
05/15/2019	09:14:18.884	612	98.039	153.503	73.0591	95.891	115.304	49.0425	70.4121	0.941053	0.574668	9.099	96.391	100	-0.713	40.803	79.434	87.987	start BL
05/15/2019	09:14:19.496	608	98.684	156.86	74.8291	99.362	106.996	53.6022	72.018	0.741398	0.499027	9.218	97.291	100	-0.688	40.787	79.366	87.939	start BL
05/15/2019	09:14:20.104	610	98.361	159.424	77.0874	102.114	109.179	56.8225	75.8881	0.689922	0.479549	8.944	95.497	100	-0.681	40.771	79.52	87.908	start BL
05/15/2019	09:14:20.714	638	94.044	160.767	77.8809	101.806	113.978	58.2752	77.0835	0.722633	0.488716	8.958	98.298	100	-0.684	40.809	79.516	87.911	start BL
05/15/2019	09:14:21.352	626	95.847	164.246	77.5146	104.085	112.092	54.6461	76.6689	0.749271	0.512488	8.821	98.882	100	-0.671	40.793	79.759	87.94	start BL
05/15/2019	09:14:21.978	614	97.72	164.795	78.9185	104.359	106.997	51.5502	77.4094	0.716275	0.518207	8.69	97.163	100	-0.651	40.762	79.844	87.933	start BL
05/15/2019	09:14:22.592	610	98.361	163.391	80.9326	104.16	107.198	56.1402	75.8788	0.672888	0.476295	8.938	97.912	100	-0.643	40.79	79.716	88.127	start BL
05/15/2019	09:14:23.202	606	99.01	166.504	81.1768	106.808	104.52	53.9699	74.6742	0.676946	0.483642	8.853	93.418	100	-0.627	40.795	79.614	87.946	start BL
05/15/2019	09:14:23.808	642	93.458	168.884	83.0078	106.3	105.794	58.961	75.4747	0.620509	0.44268	9.107	92.587	100	-0.626	40.778	79.802	87.914	start BL
05/15/2019	09:14:24.450	642	93.458	171.57	81.665	106.418	112.389	57.1235	76.2973	0.72435	0.491736	9.131	91.649	100	-0.642	40.783	79.673	87.924	start BL
05/15/2019	09:14:25.092	662	90.634	169.495	80.3223	105.016	107.634	53.9686	74.9911	0.715617	0.498589	9.024	92.692	100	-0.642	40.782	79.609	87.901	start BL
05/15/2019	09:14:25.754	674	89.021	168.518	79.0405	101.911	105.41	50.6735	74.1911	0.737774	0.519271	8.905	93.443	100	-0.642	40.784	79.651	87.905	start BL
05/15/2019	09:14:26.428	656	91.463	165.649	77.0874	100.722	104.668	50.7397	72.1287	0.747673	0.515234	9.097	95.102	100	-0.622	40.785	79.663	87.92	start BL
05/15/2019	09:14:27.084	630	95.238	161.987	75.7446	99.876	106.4	50.9534	72.3335	0.766539	0.521114	8.511	87.54	100	-0.629	40.781	79.527	87.878	start BL
05/15/2019	09:14:27.714	616	97.403	158.325	76.2939	99.337	105.787	51.8395	72.7032	0.742025	0.509964	8.348	84.356	100	-0.606	40.77	79.522	87.922	start BL
05/15/2019	09:14:28.330	614	97.72	160.583	76.8433	100.802	106.128	52.8287	71.673	0.743649	0.502218	8.183	84.319	100	-0.582	40.757	79.641	87.916	start BL
05/15/2019	09:14:28.944	644	93.168	162.415	78.3081	101.484	108.03	56.136	73.4011	0.706998	0.480368	8.225	87.508	100	-0.587	40.781	79.512	87.919	start BL
05/15/2019	09:14:29.588	684	87.719	164.978	75.5005	100.135	107.934	54.651	75.2858	0.707738	0.493661	8.38	91.179	100	-0.594	40.772	79.628	87.944	start BL
05/15/2019	09:14:30.272	688	87.209	164.49	75.3784	99.407	113.934	50.4961	75.5137	0.840082	0.556794	8.362	93.565	100	-0.598	40.768	79.588	87.917	start BL
05/15/2019	09:14:30.960	694	86.455	162.415	73.4863	98.171	112.316	50.8086	72.9858	0.842734	0.547629	8.419	93.488	100	-0.593	40.787	79.511	87.919	start BL
05/15/2019	09:14:31.654	680	88.235	160.095	73.0591	97.127	106.795	47.9277	73.3701	0.802337	0.551219	8.492	91.021	100	-0.594	40.797	79.552	87.927	start BL
05/15/2019	09:14:32.334	640	93.75	155.884	72.937	96.144	109.198	49.3718	72.3934	0.826409	0.54787	8.364	86.967	100	-0.594	40.795	79.305	87.897	start BL
05/15/2019	09:14:32.974	622	96.463	154.053	74.0356	96.302	109.584	50.9419	71.8878	0.815744	0.535134	8.641	88.082	100	-0.582	40.785	79.387	87.922	start BL
05/15/2019	09:14:33.596	620	96.774	156.494	74.585	99.009	109.023	54.0681	72.6012	0.756941	0.504067	8.47	89.411	100	-0.565	40.795	79.218	87.912	start BL
05/15/2019	09:14:34.216	636	94.34	159.729	76.7822	100.325	116.469	58.2092	75.8906	0.767675	0.500215	8.5	95.041	100	-0.568	40.789	79.392	87.915	start BL
05/15/2019	09:14:34.852	678	88.496	163.208	76.7212	102.007	110.854	56.4318	77.5754	0.701544	0.490938	8.616	98.251	100	-0.58	40.792	79.474	87.926	start BL
05/15/2019	09:14:35.530	702	85.47	164.795	76.0498	100.785	110.752	54.817	78.1171	0.716034	0.505045	8.632	99.945	100	-0.589	40.796	79.689	87.892	start BL
05/15/2019	09:14:36.232	712	84.27	165.039	76.5381	101.151	104.372	54.2527	76.5631	0.654616	0.480199	8.591	98.58	100	-0.574	40.793	79.295	87.845	start BL
05/15/2019	09:14:36.944	732	81.967	163.086	76.1108	98.756	114.983	54.4589	75.1336	0.805559	0.526376	8.678	95.113	100	-0.577	40.79	79.333	87.916	start BL
05/15/2019	09:14:37.676	690	86.957	159.851	74.0356	97.783	109.493	50.9922	73.121	0.800058	0.534289	8.677	90.631	100	-0.584	40.785	79.3	87.919	start BL
05/15/2019	09:14:38.366	678	88.496	156.921	74.2188	97.714	104.359	53.2021	73.3777	0.697173	0.490201	8.934	91.642	100	-0.576	40.786	79.324	87.917	start BL
05/15/2019	09:14:39.044	662	90.634	159.119	74.707	98.405	110.544	51.8121	72.1591	0.813921	0.531299	9.019	95.71	100	-0.577	40.793	79.167	87.912	start BL
05/15/2019	09:14:39.706	692	86.705	159.18	76.0498	97.74	111.119	54.4036	75.7025	0.749189	0.510403	8.494	95.727	100	-0.589	40.786	79.134	87.917	start BL
05/15/2019	09:14:40.398	706	84.986	159.485	73.1201	97.473	112.544	52.8639	74.2927	0.803312	0.530283	8.379	97.843	100	-0.608	40.78	79.493	87.916	start BL
05/15/2019	09:14:41.104	710	84.507	157.288	72.1436	95.471	108.099	50.3289	73.8259	0.782518	0.534418	8.411	100.446	100	-0.612	40.786	79.426	87.922	start BL
05/15/2019	09:14:41.814	672	89.286	155.64	71.4722	94.104	109.066	48.6545	72.3005	0.835561	0.553899	7.946	98.053	100	-0.608	40.772	79.352	87.918	start BL
05/15/2019	09:14:42.486	662	90.634	150.94	70.2515	93.134	102.003	49.7132	70.8126	0.738426	0.512631	8.05	93.593	100	-0.613	40.787	79.277	87.905	start BL
05/15/2019	09:14:43.148	648	92.593	152.649	71.5942	94.801	108.3	52.2912	71.1952	0.786699	0.517165	8.029	90.464	100	-0.61	40.772	79.14	87.898	start BL
05/15/2019	09:14:43.796	648	92.593	154.48	73.2422	96.446	107.398	51.736	72.4364	0.768422	0.518277	8.442	93.044	100	-0.621	40.778	79.324	87.913	start BL
05/15/2019	09:14:44.444	656	91.463	155.701	72.3267	96.151	111.81	53.5425	74.2551	0.784689	0.521128	8.377	95.973	100	-0.649	40.793	79.252	87.914	start BL
05/15/2019	09:14:45.100	662	90.634	156.86	72.876	97.152	110.908	53.8255	74.8465	0.762662	0.514684	8.305	97.325	100	-0.659	40.793	79.258	87.837	start BL
05/15/2019	09:14:45.762	668	89.82	158.386	72.2046	96.896	111.195	51.819	74.7484	0.794347	0.533981	8.5	99.966	100	-0.657	40.786	79.209	87.91	start BL
05/15/2019	09:14:46.430	660	90.909	154.785	72.4487	95.973	109.2	50.4117	73.0126	0.805175	0.538353	8.795	101.392	100	-0.66	40.779	79.244	87.92	start BL
05/15/2019	09:14:47.090	630	95.238	154.175	72.7539	96.977	105.985	53.1441	72.1976	0.731898	0.498571	8.673	97.119	100	-0.671	40.783	79.438	87.91	start BL
05/15/2019	09:14:47.720	634	94.637	155.945	75.0732	97.6	108.09	51.986	71.5662	0.783951	0.519051	8.552	92.927	100	-0.664	40.791	79.353	87.911	start BL
05/15/2019	09:14:48.354	666	90.09	158.386	76.6602	98.016	107.76	56.881	74.2898	0.684872	0.472151	8.566	92.106	100	-0.682	40.795	79.499	87.916	start BL
05/15/2019	09:14:49.020	682	87.977	160.095	73.6084	97.884	118.342	51.8212	74.6555	0.891038	0.562107	8.705	94.047	100	-0.712	40.796	79.384	87.916	start BL
[truncated: 4,203 more rows]

## Sheet: 0L2_LBNP
DATE_RRI	TIME_RRI	RRI(ms)	HR(bpm)	FPS(mmHg)	FPD(mmHg)	FPM(mmHg)	PSV(cm/s)	EDV(cm/s)	MNV(cm/s)	PI	IR	ave_CO	ave_SV	ave_SpO2	ave_LBP		ave_TOI1	ave_TOI2	MARKER
[truncated: 1,934 more rows]

[truncated: 7 more sheets: 0L2_LBPP, 0L3_LBNP, 0L3_LBPP, 0L4_LBNP, 0L4_LBPP, 0L5_LBNP, 0L5_LBPP]
